# Supplementary material for: Rapid diagnosis and comprehensive bacteria profiling of sepsis based on cell-free DNA
Source: J Transl Med. 2020 Jan 6;18:5. doi: 10.1186/s12967-019-02186-x (PMC6943891; doi:10.1186/s12967-019-02186-x)
Supplement: Supplementary file 1 — Additional file 1: Table S1. All species with P-values. [file 12967_2019_2186_MOESM1_ESM.xlsx]

## Sheet: specie pvalues
Pvalue 1: quantifies the difference between sepsis and control in study 1 (samples from PRJEB13247)
Pvalue 2: quantifies the difference between sepsis in study 1 (samples from PRJEB13247) and control in study 2 (samples from EGAS00001001754)
Pvalue 3: quantifies the difference between sepsis and control in pooled group
All species	Pvalue 1	Pvalue 2	Pvalue 3
Bacteroides vulgatus	0.679286	0	2e-06
Sphingomonas melonis	0.504171	0	2e-06
Enterococcus faecium	0.1001	2.1e-05	5e-06
Pseudomonas sp. TKP	0.130124	6.3e-05	2.3e-05
Delftia tsuruhatensis	0.667493	6e-06	2.5e-05
Cupriavidus gilardii	0.543223	5e-06	3.7e-05
Escherichia coli	0.143224	0.000274	8.9e-05
Micrococcus luteus	0.006354	3.2e-05	0.000156
[Eubacterium] rectale	0.631714	5.3e-05	0.000213
Thermus parvatiensis	0.198665	0.000537	0.000223
Propionibacterium sp. oral taxon 193	0.207508	0.000852	0.000404
Pseudomonas putida	0.320584	0.000875	0.000677
Bifidobacterium longum	0.009901	0.000252	0.000741
Cronobacter sakazakii	0.273595	0.002332	0.001213
Bacteroides fragilis	0.229841	0.002702	0.001228
Rhodococcus sp. 008	0.324817	0.000773	0.001324
Stenotrophomonas maltophilia	0.227584	0.002387	0.001874
Leuconostoc carnosum	0.709327	0.001292	0.002179
Staphylococcus aureus	0.265936	0.006015	0.003029
Staphylococcus capitis	0.360386	0.00095	0.00312
Pseudomonas fluorescens	0.635168	0.00171	0.003417
Methylobacterium extorquens	0.080718	0.002425	0.003856
Bifidobacterium adolescentis	0.678656	0.001731	0.004037
Ralstonia mannitolilytica	0.006688	0.002576	0.004809
Cupriavidus metallidurans	0.346631	0.008193	0.005428
Kocuria palustris	0.013221	0.003255	0.005808
Mycoplasma mycoides	0.343806	0.010238	0.006206
Pectobacterium carotovorum	0.336263	0.011079	0.006526
Bacillus thuringiensis	0.388084	0.01039	0.007448
Bacillus bombysepticus	0.347514	0.013048	0.007852
Pseudomonas syringae	0.112237	0.004921	0.009081
Sphingopyxis sp. 113P3	0.488427	0.005095	0.009763
Haemophilus influenzae	0.327788	0.017936	0.010955
Pediococcus pentosaceus	0.984667	0.003449	0.011279
Parvimonas micra	0.37533	0.019057	0.012052
Isoptericola variabilis	0.380767	0.020441	0.013046
Herminiimonas arsenicoxydans	0.477961	0.006386	0.013272
Burkholderia seminalis	0.390008	0.022965	0.01488
Leuconostoc lactis	0.440079	0.021972	0.015688
Xanthomonas campestris	0.523747	0.01822	0.016158
Burkholderia sp. CCGE1003	0.490718	0.022209	0.017607
Lactobacillus sakei	0.481619	2e-05	0.018933
Corynebacterium diphtheriae	0.993268	0.011209	0.020678
Rothia mucilaginosa	0.628669	0.002446	0.020944
Paraburkholderia xenovorans	0.705031	0.018456	0.020968
Staphylococcus warneri	5e-06	0.052706	0.021854
Bacteroides dorei	0.989173	0.0163	0.02582
Elizabethkingia miricola	0.535027	0.015242	0.027924
Rothia dentocariosa	0.56123	0.007674	0.028015
Pseudomonas alcaligenes	0.443844	0.04256	0.029858
Gardnerella vaginalis	0.869838	0.02208	0.031478
Enterobacter asburiae	0.438072	0.047592	0.033194
Streptococcus pneumoniae	0.580934	0.010634	0.034152
Bradyrhizobium sp. S23321	0.445965	0.048716	0.034401
Streptococcus sp. I-G2	0.525954	0.045263	0.036926
Petrimonas mucosa	1	0.024873	0.03717
Pantoea sp. PSNIH1	0.074172	0.032121	0.039419
Acidovorax ebreus	0.596922	0.029307	0.040012
Sphingopyxis macrogoltabida	0.112237	0.028831	0.042035
Pantoea vagans	0.647436	0.043211	0.043135
Ralstonia insidiosa	0.572749	0.027971	0.043678
Streptococcus mitis	0.555301	0.009458	0.044371
Sphingobacterium sp. ML3W	0.535027	0.030488	0.044399
Klebsiella pneumoniae	0.484874	0.061914	0.045783
Pseudoalteromonas luteoviolacea	0.578178	0.054015	0.045838
Bacillus pseudofirmus	0.888913	0.01927	0.047027
Verminephrobacter eiseniae	0.999431	0.028748	0.047603
Acinetobacter sp. TTH0-4	0.610005	0.02973	0.048149
Devosia sp. H5989	0.007549	0.035692	0.049086
Polynucleobacter asymbioticus	0.719031	0.047562	0.049098
Neisseria gonorrhoeae	0.491493	0.068215	0.050803
Methylobacillus flagellatus	0.540657	0.064507	0.051522
Acidovorax sp. RAC01	0.289533	0.040827	0.052235
Enterobacter cloacae	0.486322	0.071053	0.052562
Sphingobium sp. MI1205	0.535027	0.037399	0.053151
Pseudarthrobacter phenanthrenivorans	0.543433	0.067666	0.055021
Propionibacterium acnes	0.053331	0.113037	0.055073
Enterobacter xiangfangensis	0.474362	0.078201	0.057664
Filifactor alocis	0.514005	0.077486	0.059281
Comamonas testosteroni	0.473033	0.065073	0.059774
Streptococcus thermophilus	0.880747	0.041642	0.060268
Staphylococcus sp. AntiMn-1	0.033607	0.048579	0.065275
Streptococcus parasanguinis	0.886019	0.025336	0.06558
Methylobacterium populi	0.023361	0.067869	0.069097
Sphingomonas sp. NIC1	0.659411	0.053699	0.069895
Xanthomonas axonopodis	0.667947	0.073582	0.070507
Citrobacter koseri	0.525247	0.092008	0.071129
Sodalis glossinidius	0.526267	0.092806	0.071822
Aerococcus urinaeequi	0.112237	0.054095	0.072771
Microbacterium chocolatum	0.112237	0.055078	0.072944
Moraxella osloensis	0.533642	0.062551	0.075982
Corynebacterium variabile	0.001362	0.093658	0.07633
Caulobacter segnis	0.535027	0.099858	0.077982
Campylobacter concisus	0.535027	0.099858	0.077982
Kosakonia sacchari	0.535027	0.099858	0.077982
Bradyrhizobium oligotrophicum	0.535027	0.099858	0.077982
Shewanella sp. MR-7	0.535027	0.099858	0.077982
Pseudomonas sp. CCOS 191	0.535027	0.099858	0.077982
Shewanella sp. MR-4	0.535027	0.099858	0.077982
Confluentimicrobium sp. EMB200-NS6	0.535027	0.099858	0.077982
Cyanobium gracile	0.535027	0.099858	0.077982
Aequorivita sublithincola	0.535027	0.099858	0.077982
Bradyrhizobium sp. ORS 278	0.535027	0.099858	0.077982
Escherichia fergusonii	0.535027	0.099858	0.077982
Enterobacter sp. FY-07	0.535027	0.099858	0.077982
Sphingorhabdus sp. M41	0.535027	0.099858	0.077982
Morganella morganii	0.535027	0.099858	0.077982
Thermus aquaticus	0.535027	0.099858	0.077982
Mycobacterium vanbaalenii	0.535027	0.099858	0.077982
Treponema denticola	0.535027	0.099858	0.077982
Bacillus sp. OxB-1	0.535027	0.099858	0.077982
Kocuria flava	0.535027	0.099858	0.077982
Xanthomonas alfalfae	0.535027	0.099858	0.077982
Thioalkalivibrio sulfidiphilus	0.535027	0.099858	0.077982
Thalassolituus oleivorans	0.535027	0.099858	0.077982
Pseudomonas parafulva	0.535027	0.099858	0.077982
Amycolatopsis japonica	0.535027	0.099858	0.077982
Cloacibacillus porcorum	0.535027	0.099858	0.077982
Burkholderia sp. CCGE1001	0.535027	0.099858	0.077982
Bradyrhizobium sp. CCGE-LA001	0.535027	0.099858	0.077982
Parageobacillus thermoglucosidans	0.535027	0.099858	0.077982
Exiguobacterium sibiricum	0.535027	0.099858	0.077982
Pseudomonas oryzihabitans	0.535027	0.099858	0.077982
Modestobacter marinus	0.535027	0.099858	0.077982
Mycoplasma hominis	0.535027	0.099858	0.077982
Citrobacter amalonaticus	0.535027	0.099858	0.077982
Corynebacterium uterequi	0.535027	0.099858	0.077982
Jonesia denitrificans	0.535027	0.099858	0.077982
Lactobacillus acidophilus	0.497745	0.064615	0.081696
Enterobacter hormaechei	0.539474	0.104301	0.081824
Xanthomonas oryzae	0.584266	0.099858	0.082814
Nitrobacter winogradskyi	0.535027	0.107309	0.083748
Pseudomonas denitrificans	0.597859	0.099858	0.08394
Chromohalobacter salexigens	1	0.065209	0.086083
Gordonia polyisoprenivorans	0.112237	0.066112	0.086516
Bacillus licheniformis	0.512297	0.11489	0.087784
Novosphingobium resinovorum	1	0.066797	0.08792
Burkholderia sp. RPE64	0.64953	0.099858	0.089762
Corynebacterium ureicelerivorans	0.084033	0.081919	0.090742
Pseudomonas monteilii	0.533947	0.116665	0.091236
Flavobacterium branchiophilum	0.705965	0.082808	0.091747
Variovorax sp. PAMC 28711	0.453854	0.073369	0.091927
Acinetobacter johnsonii	0.309386	0.047893	0.092802
Staphylococcus argenteus	0.533759	0.11942	0.093089
Ruminococcus bicirculans	0.535027	0.065065	0.093793
Bifidobacterium catenulatum	1	0.073656	0.095795
Paraburkholderia caribensis	0.701247	0.099858	0.096761
Citrobacter sp. FDAARGOS_156	0.667943	0.105597	0.097441
Thermobifida fusca	0.112237	0.077648	0.097539
Proteus vulgaris	0.710459	0.099858	0.098015
Streptococcus pseudopneumoniae	0.963976	0.065179	0.098618
Microbacterium sp. No. 7	0.112237	0.078603	0.099352
Pseudomonas sp. MS586	0.728086	0.099858	0.100481
Leuconostoc sp. C2	0.734431	0.099858	0.101391
Corynebacterium casei	0.013994	0.087201	0.102319
Bacteroides ovatus	0.4643	0.059988	0.102569
Rahnella sp. Y9602	0.714549	0.081558	0.102804
Enterobacter cloacae complex 'Hoffmann cluster III'	0.711455	0.042112	0.10623
Massilia sp. NR 4-1	0.571137	0.131171	0.107
Xanthomonas citri	0.78395	0.099858	0.108911
Brevibacterium linens	0.067321	0.092798	0.110743
Sphingomonas sanxanigenens	0.876407	0.086027	0.111397
Renibacterium salmoninarum	0.836075	0.099858	0.112235
Bacillus cereus	0.791375	0.084543	0.11339
Shewanella frigidimarina	0.535027	0.145798	0.114138
Pedobacter cryoconitis	0.535027	0.091466	0.117786
Actinomyces oris	0.037736	0.105219	0.122785
Sphingobium sp. EP60837	0.161013	0.122053	0.123763
Cupriavidus basilensis	1	0.098814	0.124061
Acidithiobacillus caldus	0.730605	0.127502	0.124101
Staphylococcus pasteuri	0.928546	0.079477	0.124413
Mucilaginibacter sp. PAMC 26640	1	0.099965	0.125334
Enterobacter sp. HK169	0.420119	0.166111	0.125838
Bradyrhizobium japonicum	0.559896	0.150263	0.127333
Streptococcus dysgalactiae	0.888386	0.099858	0.12747
Pasteurella multocida	0.889358	0.099858	0.127662
Cupriavidus necator	0.190239	0.126899	0.127682
Streptococcus sp. A12	0.854151	0.115269	0.127759
Flavobacterium psychrophilum	0.112237	0.104004	0.128487
Pseudomonas sp. URMO17WK12:I11	0.022774	0.104961	0.128797
[Enterobacter] aerogenes	0.90169	0.099858	0.13013
Sphingobium japonicum	0.831123	0.104035	0.131274
Acidovorax sp. JS42	0.405813	0.074473	0.132046
Leptotrichia buccalis	0.535027	0.16749	0.132671
Pseudomonas mandelii	0.801485	0.124793	0.13471
Polynucleobacter necessarius	0.982407	0.099858	0.135103
Clavibacter michiganensis	0.015036	0.133895	0.136948
Fusobacterium nucleatum	0.41054	0.16804	0.136987
Sphingomonas sp. MM-1	0.821956	0.112484	0.137405
Shigella sp. PAMC 28760	0.231312	0.211752	0.137872
Sphingobium sp. YBL2	0.112237	0.112993	0.138002
Fermentimonas caenicola	1	0.114315	0.14109
Staphylococcus epidermidis	0.589161	0.069482	0.142477
Klebsiella michiganensis	0.129026	0.130401	0.145481
Citrobacter freundii	0.997862	0.118452	0.145658
Arcanobacterium haemolyticum	0.535027	0.184537	0.147013
Pseudomonas sp. VLB120	0.519053	0.188127	0.148975
Bacteroides cellulosilyticus	0.428582	0.104583	0.151181
Lactobacillus curvatus	0.525572	0.132537	0.151475
Aggregatibacter actinomycetemcomitans	0.535027	0.191857	0.153222
Elizabethkingia anophelis	1	0.125833	0.153591
Polaromonas naphthalenivorans	0.002192	0.135075	0.155314
Acidovorax sp. KKS102	0.077972	0.183657	0.158592
Bradyrhizobium sp. BTAi1	0.01285	0.196121	0.162938
Sphingobium sp. SYK-6	0.063406	0.16903	0.163084
Roseburia hominis	0.555084	0.127758	0.164242
Rhodoferax ferrireducens	0.112237	0.142348	0.166032
Alcaligenes faecalis	1	0.137613	0.166257
Bifidobacterium pseudocatenulatum	1	0.138286	0.166978
Sphingobium sp. TKS	0.904114	0.137771	0.167113
Carnobacterium maltaromaticum	0.744945	0.138438	0.174773
Carnobacterium inhibens	0.112237	0.15266	0.177568
Ochrobactrum anthropi	0.002848	0.244222	0.181329
Variovorax paradoxus	0.701813	0.11081	0.182856
Corynebacterium simulans	0.046217	0.166244	0.183645
Burkholderia cepacia	0.348206	0.007236	0.18392
Salmonella enterica	0.741473	0.18322	0.184574
Aerococcus viridans	1	0.154985	0.184745
Ralstonia pickettii	0.778982	0.148513	0.185094
Streptococcus intermedius	0.916166	0.134866	0.185827
Shigella dysenteriae	0.488485	0.238399	0.187968
Lawsonella clevelandensis	0.532011	0.20169	0.189379
Bacteroides thetaiotaomicron	0.366265	0.105805	0.189806
Methylobacterium sp. C1	0.555225	0.236736	0.191671
Bifidobacterium bifidum	0.961822	0.161878	0.191872
Peptoniphilus sp. 1-1	0.859451	0.099858	0.193157
Zymomonas mobilis	0.024809	0.167507	0.193176
Limnohabitans sp. 63ED37-2	0.001072	0.23753	0.193627
Lactobacillus helveticus	0.026871	0.172056	0.194098
Lactobacillus amylovorus	0.084905	0.230191	0.199197
Kocuria rhizophila	0.817468	0.191559	0.200283
Collimonas pratensis	0.756449	0.168031	0.200608
Microbacterium sp. BH3-3-3	0.112237	0.172073	0.201064
Hydrogenophaga sp. PBC	0.005973	0.188115	0.202291
Lactobacillus delbrueckii	3.6e-05	0.224097	0.206479
Shigella boydii	0.485284	0.269578	0.207055
Bordetella petrii	0.63072	0.235534	0.207765
Pseudomonas koreensis	0.112237	0.180012	0.208806
[Brevibacterium] flavum	1	0.178934	0.209911
Barnesiella viscericola	0.644886	0.182144	0.209942
Delftia acidovorans	0.0848	0.248156	0.210193
Prevotella intermedia	0.797445	0.099858	0.21584
Paraburkholderia fungorum	0.112237	0.217664	0.215888
Staphylococcus xylosus	0.751706	0.197399	0.223171
Sphingomonas taxi	0.112237	0.198132	0.22402
Pseudomonas fragi	0.100444	0.194749	0.22406
Klebsiella variicola	0.0132	0.259593	0.224806
Pseudomonas syringae group genomosp. 3	0.112237	0.198401	0.22682
Corynebacterium glutamicum	0.112237	0.197981	0.228903
Bifidobacterium animalis	1	0.19783	0.229543
Delftia sp. Cs1-4	0.493161	0.255969	0.229634
Bradyrhizobium icense	0.476123	0.290165	0.230733
Methanosarcina mazei	1	0.199006	0.230758
Legionella pneumophila	0.37379	0.083262	0.233043
Brevundimonas subvibrioides	0.568664	0.287059	0.23591
Sphingobium sp. RAC03	0.498103	0.284163	0.236123
Streptococcus infantarius	0.001559	0.230075	0.236662
Myroides odoratimimus	1	0.206203	0.238185
Klebsiella oxytoca	0.632789	0.27022	0.238745
Pseudomonas stutzeri	0.980611	0.205662	0.239086
Xanthobacter autotrophicus	0.022641	0.335942	0.239507
Streptococcus agalactiae	0.112237	0.212789	0.243158
Paucibacter sp. KCTC 42545	0.022486	0.230831	0.244289
Cupriavidus pinatubonensis	0.112237	0.235354	0.244673
Methylotenera mobilis	1	0.214218	0.246429
Sphaerochaeta globosa	0.112237	0.222113	0.250305
Dermacoccus nishinomiyaensis	0.112237	0.223614	0.251386
Rhizobium sp. IRBG74	0.535976	0.234576	0.25417
Arthrobacter sp. Rue61a	0.076822	0.312461	0.255462
Pedobacter heparinus	1	0.22338	0.255819
Streptococcus sp. oral taxon 431	0.925845	0.228749	0.257014
Veillonella parvula	0.819299	0.245231	0.258104
Glutamicibacter arilaitensis	0.066896	0.236531	0.258148
Methylibium petroleiphilum	0.039936	0.253161	0.258897
Rhizobium sp. S41	0.222226	0.258593	0.263537
Pseudoalteromonas sp. SM9913	1	0.231516	0.264128
beta proteobacterium CB	0.066178	0.334775	0.265482
Pseudomonas azotoformans	0.015481	0.250611	0.269656
Pseudomonas protegens	0.674009	0.099858	0.272864
Lactobacillus fermentum	0.864761	0.24148	0.27297
Novosphingobium pentaromativorans	0.535027	0.227587	0.273378
[Eubacterium] eligens	0.597551	0.237692	0.273898
Pseudomonas sp. FGI182	0.63565	0.091967	0.284546
Staphylococcus pseudintermedius	0.001562	1	0.285206
Pantoea sp. PSNIH2	0.022077	0.267743	0.285493
Methanosaeta concilii	0.572715	0.263014	0.286351
Bacillus sp.	0.380384	0.056548	0.286899
Pseudomonas poae	0.349342	0.285041	0.287526
Acidaminococcus intestini	1	0.254709	0.287677
Enterococcus casseliflavus	0.75881	0.157789	0.288819
Halomonas sp. KO116	0.036659	0.39943	0.290311
Rhodococcus sp. PBTS 2	1	0.262819	0.295866
Fluviicola taffensis	0.112237	0.27129	0.297517
Pseudomonas pseudoalcaligenes	0.307083	0.397883	0.298912
Lactobacillus hokkaidonensis	0.986561	0.267166	0.300237
Acinetobacter nosocomialis	0.479861	0.382376	0.301757
Acidovorax citrulli	0.021803	0.291191	0.303192
Pseudopedobacter saltans	0.064163	0.294424	0.304385
Mobiluncus curtisii	0.466478	0.358873	0.307093
Porphyromonas gingivalis	0.00086	0.336982	0.311447
Corynebacterium resistens	0.001053	0.395177	0.311652
Oblitimonas alkaliphila	1	0.279089	0.312233
Microlunatus phosphovorus	0.113317	0.354906	0.313967
Tolumonas auensis	1	0.280905	0.314054
Sphingopyxis alaskensis	0.946897	0.285216	0.316165
Aeromonas media	0.947582	0.28488	0.317251
Janthinobacterium sp. Marseille	0.112237	0.287895	0.317998
Lactobacillus salivarius	0.112237	0.223651	0.31933
Serratia sp. AS13	1	0.287059	0.32022
Erwinia billingiae	0.237172	0.300005	0.320348
Pusillimonas sp. T7-7	0.000624	0.339956	0.320771
Rhodococcus fascians	0.112237	0.291132	0.32117
Staphylococcus equorum	0.535027	0.279754	0.321516
Chryseobacterium sp. IHB B 17019	0.135256	0.37682	0.323205
Psychrobacter sp. PRwf-1	0.026063	0.330178	0.323399
Leuconostoc kimchii	0.021592	0.545487	0.324285
Erysipelotrichaceae bacterium I46	0.112237	0.293985	0.324563
Terriglobus roseus	1	0.291663	0.324826
Corynebacterium sp. NML98-0116	0.112237	0.302771	0.325312
Burkholderia sp. YI23	0.112237	0.391841	0.326444
Methylotenera versatilis	0.112237	0.295855	0.326517
Flavonifractor plautii	1	0.298612	0.331767
Staphylococcus condimenti	0.021783	0.545487	0.333644
Meiothermus silvanus	0.028836	0.320189	0.333647
Parabacteroides distasonis	0.516396	0.244406	0.333897
Streptococcus oralis	0.023533	0.033407	0.334189
Brevundimonas naejangsanensis	0.112237	0.325065	0.3348
Lactobacillus casei	0.499316	0.310232	0.338182
Campylobacter jejuni	1	0.305475	0.338609
Polaromonas sp. JS666	1	0.307819	0.340942
Shewanella sp. W3-18-1	0.080644	0.329659	0.341204
Pseudoxanthomonas spadix	0.112237	0.381773	0.341818
Shinella sp. HZN7	1	0.309133	0.34225
Methanobacterium sp. MB1	0.112237	0.329144	0.347243
Acholeplasma laidlawii	1	0.317848	0.350912
Blastochloris viridis	1	0.321409	0.354445
Pseudoalteromonas haloplanktis	0.007157	1	0.354526
Streptococcus constellatus	0.859408	0.323801	0.355424
Lactobacillus gallinarum	0.112237	0.414914	0.356348
Psychrobacter sp. P11G5	0.112237	0.356351	0.358733
Lachnoclostridium sp. YL32	0.519194	0.30677	0.358995
Rhizobium leguminosarum	1	0.327254	0.360239
Nakamurella multipartita	0.02634	0.333228	0.36035
Corynebacterium jeikeium	0.00025	0.981392	0.361704
Pseudomonas plecoglossicida	0.524248	0.436572	0.364069
Leifsonia xyli	1	0.331781	0.36472
Candidatus Rhodoluna planktonica	0.008619	1	0.364756
Burkholderia vietnamiensis	0.000276	0.46475	0.368269
Adlercreutzia equolifaciens	1	0.33547	0.368368
Enterococcus faecalis	0.76537	0.241213	0.368986
Asticcacaulis excentricus	1	0.339962	0.372806
Opitutus terrae	1	0.340397	0.373236
Clostridium sp. SY8519	1	0.343368	0.376168
Burkholderia sp. PAMC 28687	1	0.344778	0.37756
Bifidobacterium thermophilum	0.010758	1	0.377566
Megasphaera elsdenii	0.112237	0.349289	0.378322
Mycobacterium sp. QIA-37	0.664306	0.319531	0.378571
Streptococcus gallolyticus	1	0.347113	0.379863
Pandoraea apista	0.112237	0.399588	0.381888
Caulobacter henricii	0.112237	0.363221	0.382889
Bacillus sp. LM 4-2	0.112237	0.391014	0.385108
Stenotrophomonas sp. LM091	0.017252	0.373677	0.386045
Alistipes finegoldii	0.500509	0.339542	0.386896
Mycobacterium chelonae	1	0.355407	0.388032
Psychrobacter sp. AntiMn-1	0.535027	0.348368	0.388638
Intestinimonas butyriciproducens	0.112237	0.37229	0.388774
Microbacterium sp. CGR1	0.932726	0.36	0.391707
Burkholderia contaminans	0.030194	0.545487	0.39197
Brachybacterium faecium	0.924925	0.361833	0.39223
Acidovorax avenae	0.004191	0.390577	0.392392
Flavobacteriaceae bacterium 3519-10	0.005789	0.384619	0.394413
Dermabacter vaginalis	1	0.362494	0.395001
Thermobispora bispora	0.242559	0.428767	0.396342
Rhodobacter sp. LPB0142	0.112237	0.391503	0.39766
Corynebacterium sp. ATCC 6931	0.151571	0.384894	0.397754
Verrucomicrobia bacterium IMCC26134	1	0.365657	0.398108
Stenotrophomonas acidaminiphila	0.112237	0.374683	0.399469
Methanosarcina thermophila	0.112237	0.372839	0.402982
Caldicellulosiruptor lactoaceticus	0.535027	0.362047	0.404815
Yersinia intermedia	0.535027	0.338822	0.405481
Paraburkholderia phytofirmans	0.996832	0.363082	0.407164
Geobacillus sp. GHH01	1	0.375276	0.407545
Candidatus Methylopumilus turicensis	0.03647	0.545487	0.407597
Martelella sp. AD-3	1	0.375658	0.407919
Clostridium saccharoperbutylacetonicum	0.112237	0.392711	0.4081
Leptothrix cholodnii	0.662401	0.361951	0.409129
Shigella flexneri	0.50895	0.489083	0.409239
Bosea sp. PAMC 26642	0.112237	0.392189	0.409466
Streptococcus mutans	0.023845	0.459031	0.410112
Streptococcus pasteurianus	0.005773	0.405019	0.411012
Bacteroides salanitronis	1	0.381159	0.413306
Geobacillus sp. WCH70	0.112237	0.399724	0.413338
Bifidobacterium kashiwanohense	1	0.382179	0.414305
Rhizobium sp. NT-26	0.112237	0.391252	0.415005
Corynebacterium imitans	0.024295	0.403425	0.417852
Pseudoalteromonas issachenkonii	1	0.389409	0.421377
Sphingomonas wittichii	0.411258	0.342124	0.421408
Clostridium tyrobutyricum	1	0.39021	0.422159
Beggiatoa leptomitiformis	0.021513	1	0.422509
Erwinia gerundensis	1	0.390582	0.422523
Bacillus paralicheniformis	0.021579	1	0.422725
Corynebacterium doosanense	0.112237	0.545487	0.422777
Gordonia terrae	0.021727	1	0.42321
Carnobacterium sp. 17-4	1	0.391682	0.423597
Methanobrevibacter ruminantium	1	0.392932	0.424819
Clostridium perfringens	1	0.39327	0.425149
Cryobacterium arcticum	1	0.394091	0.425951
Defluviimonas alba	1	0.394232	0.426088
Prevotella dentalis	0.022641	1	0.426154
Streptococcus equi	0.022728	1	0.426428
Staphylococcus saprophyticus	0.852322	0.39218	0.426897
Methylophilus sp. TWE2	1	0.395499	0.427325
Sphingopyxis granuli	0.023056	1	0.427461
Pseudopropionibacterium propionicum	0.008153	0.43724	0.427834
Pseudomonas sp. A3(2016)	0.206608	0.397262	0.427978
Staphylococcus carnosus	0.112237	0.427288	0.428527
Ottowia sp. oral taxon 894	0.112237	0.545487	0.42895
Alicyclobacillus acidocaldarius	1	0.39717	0.428956
Staphylococcus lugdunensis	0.136556	0.481226	0.429863
Pseudomonas cichorii	1	0.399045	0.430786
Psychrobacter sp. P2G3	1	0.399327	0.431061
Gordonia bronchialis	0.00759	0.443064	0.431137
Pseudomonas chlororaphis	0.535027	0.395631	0.431384
Anoxybacillus flavithermus	1	0.399691	0.431416
Pseudomonas sp. UW4	1	0.400763	0.432462
Sphingopyxis terrae	1	0.401158	0.432847
Pandoraea pnomenusa	0.00246	0.406425	0.432953
Pseudomonas sp. JY-Q	0.603833	0.490309	0.433975
Methylobacterium radiotolerans	0.144003	0.424675	0.43555
Lactobacillus paracasei	0.112237	0.545487	0.435768
Massilia sp. WG5	0.025425	0.44867	0.435868
Treponema succinifaciens	1	0.404545	0.436149
Raoultella ornithinolytica	0.544577	0.51298	0.436263
Rahnella aquatilis	1	0.404863	0.436459
Granulicella mallensis	1	0.405724	0.437298
Clostridium bornimense	0.026378	1	0.437345
Butyrivibrio hungatei	1	0.407382	0.438914
Burkholderia sp. PAMC 26561	1	0.40739	0.438921
Cytophaga hutchinsonii	0.021562	0.417306	0.440408
Methylobacterium aquaticum	1	0.410126	0.441586
Bacillus sp. IHB B 7164	0.112237	0.545487	0.4426
Azospirillum brasilense	0.028607	1	0.443479
Pannonibacter phragmitetus	1	0.41218	0.443585
Corynebacterium sp. JZ16	1	0.41308	0.444462
Stenotrophomonas rhizophila	0.052438	0.482483	0.446846
Serratia marcescens	0.90319	0.387754	0.446897
Flavobacterium indicum	0.099531	0.545487	0.447292
Brevundimonas sp. DS20	1	0.416388	0.447679
Pseudomonas citronellolis	0.030315	1	0.447951
Tannerella forsythia	1	0.416707	0.44799
Methylocella silvestris	1	0.416716	0.447999
Shigella sonnei	1	0.417376	0.448641
Caulobacter sp. K31	0.864319	0.407253	0.449281
Arthrobacter sp. IHBB 11108	1	0.418102	0.449347
Yersinia aldovae	1	0.418662	0.449891
Roseateles depolymerans	0.112237	0.429837	0.450591
Agrobacterium fabrum	1	0.422504	0.453626
Gammaproteobacteria bacterium TR3.2	1	0.426408	0.457418
Mycobacterium gilvum	0.019148	0.542318	0.460297
Actinomyces meyeri	0.035678	1	0.460895
Geobacillus sp. 12AMOR1	0.612893	0.398313	0.46093
Bradyrhizobium sp.	0.112237	0.545487	0.461089
Collimonas arenae	0.053075	0.470668	0.462495
Moraxella catarrhalis	0.030609	0.545374	0.464499
Ethanoligenens harbinense	0.037342	1	0.464625
Corynebacterium vitaeruminis	0.037651	1	0.465305
Enterobacter cloacae complex 'Hoffmann cluster IV'	0.518994	0.276454	0.465781
Corynebacterium callunae	0.038171	1	0.46644
Meiothermus ruber	0.011595	0.545487	0.47243
Enterobacter cloacae complex sp. 35734	0.535027	0.442642	0.473381
Actinomyces sp. oral taxon 414	1	0.444875	0.475322
Porphyrobacter sp. LM 6	1	0.445105	0.475545
Burkholderia metallica	0.042691	1	0.475863
Opitutaceae bacterium IG16b	0.112237	0.480964	0.476018
Slackia heliotrinireducens	1	0.445678	0.4761
Acholeplasma brassicae	1	0.447312	0.477681
Prevotella denticola	0.912419	0.457497	0.478363
Serratia proteamaculans	1	0.448913	0.47923
Chryseobacterium sp. StRB126	0.112237	0.470542	0.479506
Azospirillum lipoferum	0.112237	0.545487	0.482588
Lactococcus piscium	0.112237	0.46654	0.483985
Marinobacter sp. LQ44	1	0.454205	0.484349
Acinetobacter sp. BRTC-1	0.033043	0.545487	0.484447
Aggregatibacter aphrophilus	0.112237	0.545487	0.485228
Burkholderia cenocepacia	1	0.455666	0.48576
Pelobacter propionicus	1	0.456773	0.486831
Bacillus pumilus	1	0.456796	0.486853
Brevundimonas sp. GW460-12-10-14-LB2	0.282324	0.566257	0.488406
Microbacterium sp. PAMC 28756	1	0.458784	0.488774
Macrococcus caseolyticus	1	0.458819	0.488807
Sanguibacter keddieii	1	0.45896	0.488944
Phenylobacterium zucineum	0.022116	0.474568	0.489299
Streptococcus suis	0.389139	0.598234	0.489733
Rubrivivax gelatinosus	0.065759	0.545487	0.491863
Thauera sp. MZ1T	0.431356	0.479102	0.493304
Pediococcus damnosus	0.112237	0.471916	0.49371
Thermoanaerobacterium thermosaccharolyticum	0.001963	0.545487	0.494199
Defluviitoga tunisiensis	1	0.464705	0.494492
Sulfuricurvum kujiense	1	0.464743	0.494529
Streptococcus macedonicus	0.081158	0.545487	0.498931
Agromyces sp. AR33	0.112237	0.501514	0.499008
Enterococcus durans	1	0.469887	0.499492
Bacillus weihenstephanensis	0.056036	1	0.500093
Leuconostoc gelidum	0.134833	0.626241	0.501696
Acinetobacter sp. ADP1	0.115597	0.551442	0.502393
[Clostridium] stercorarium	0.112237	0.545487	0.50288
Arcobacter butzleri	0.112237	0.481779	0.503216
Geobacillus thermodenitrificans	0.112237	0.482498	0.503811
Weeksella virosa	1	0.474369	0.503813
Methanobrevibacter smithii	0.112237	0.48919	0.507689
Lactobacillus plantarum	0.421825	0.584383	0.507865
Bacillus smithii	1	0.479996	0.509236
Thermobacillus composti	1	0.480334	0.509561
Arthrobacter sp. ZXY-2	1	0.481592	0.510773
Rhodococcus sp. B7740	1	0.481774	0.510948
Pseudomonas sp. GR 6-02	1	0.482739	0.511878
Klebsiella quasipneumoniae	0.535027	0.586062	0.51306
Bacillus subtilis	0.535027	0.485015	0.516018
Dechloromonas aromatica	0.79214	0.480223	0.517098
Odoribacter splanchnicus	0.402112	0.480767	0.517535
Serratia sp. FS14	0.112237	0.545487	0.517806
Lactobacillus rhamnosus	0.00595	0.545487	0.51796
Janthinobacterium agaricidamnosum	0.537464	0.428395	0.519609
Leptospira biflexa	1	0.491152	0.519974
Agrobacterium sp. RAC06	1	0.492433	0.521206
Cutibacterium avidum	0.457045	0.620831	0.522429
Croceicoccus naphthovorans	1	0.494102	0.52281
Mycobacterium sp. YC-RL4	0.744845	0.482923	0.523461
Propionibacterium freudenreichii	0.730558	0.490549	0.523675
Oleispira antarctica	1	0.499565	0.52806
Deinococcus radiodurans	0.112237	0.545487	0.528215
Streptococcus anginosus	0.053924	0.694976	0.528883
Nitrosomonas sp. Is79A3	0.112237	0.517042	0.528929
Lactobacillus backii	0.975934	0.499442	0.529067
Pseudoxanthomonas suwonensis	0.112237	0.504471	0.529768
Sphaerobacter thermophilus	0.112237	0.545487	0.529994
Enterobacter sp. 638	0.064365	0.099858	0.531232
Bacillus toyonensis	0.112237	0.545487	0.531516
Agrobacterium sp. H13-3	0.112237	0.521288	0.532353
Streptococcus salivarius	0.661805	0.575503	0.532524
Enterobacter sp. E20	0.49687	0.523892	0.532946
Bacillus gibsonii	1	0.506252	0.534483
Geobacillus sp. LC300	0.021513	0.519855	0.538105
Atopobium parvulum	0.112237	0.545487	0.539168
Eubacterium limosum	1	0.511389	0.539412
Anabaena sp. wa102	1	0.511395	0.539417
Fusobacterium hwasookii	0.112237	0.545487	0.542223
Lactobacillus reuteri	0.112237	0.359054	0.542402
Lactobacillus buchneri	0.521685	0.495048	0.542658
Mycobacterium avium	0.112237	0.545487	0.542993
Psychrobacter sp. G	0.086896	1	0.543658
Leadbetterella byssophila	0.112237	0.545487	0.543664
Finegoldia magna	0.039402	0.09683	0.545196
Corynebacterium singulare	0.142794	0.623468	0.545744
Thauera humireducens	0.112237	0.545487	0.547976
Candidatus Accumulibacter phosphatis	0.112237	0.545487	0.548855
Corynebacterium stationis	0.535027	0.522441	0.551357
Clostridioides difficile	0.112237	0.535089	0.551535
Oscillatoria nigro-viridis	0.112237	0.545487	0.55161
Bifidobacterium angulatum	0.535027	0.509511	0.552264
Geobacillus kaustophilus	1	0.525829	0.553252
Enterobacter ludwigii	0.155756	0.654554	0.555219
Janthinobacterium sp. B9-8	0.112237	0.545487	0.555522
Kytococcus sedentarius	0.140149	0.745048	0.556154
Olsenella uli	0.112237	0.545487	0.556218
Weissella koreensis	0.112237	0.545487	0.55655
Agrobacterium vitis	0.112237	0.545487	0.557049
Clostridium scatologenes	0.112237	0.545487	0.558036
Acinetobacter sp. TGL-Y2	0.025259	0.545487	0.559675
Microbacterium testaceum	0.112237	0.545487	0.560708
Acinetobacter baumannii	0.483979	0.670632	0.560859
Psychrobacter alimentarius	0.112237	0.545487	0.561515
Gordonia sp. QH-11	1	0.534941	0.561974
Tetragenococcus halophilus	0.112237	0.545487	0.562368
Rhodococcus sp. p52	0.112237	0.545487	0.563037
Prevotella sp. oral taxon 299	0.049166	0.559172	0.563581
Verrucosispora maris	0.112237	0.545487	0.564291
Desulfovibrio vulgaris	0.112237	0.545487	0.565502
Microbacterium sp. XT11	0.165133	0.568192	0.5665
Paracoccus aminophilus	0.357588	0.099858	0.566871
Streptococcus gordonii	0.06066	0.775418	0.567338
Shewanella sp. ANA-3	0.383036	0.679805	0.568843
Staphylococcus simulans	0.112237	0.545487	0.569601
Rhodoluna lacicola	0.331115	0.194465	0.57
Desulfovibrio desulfuricans	0.112237	0.545487	0.570373
Helicobacter pylori	1	0.545487	0.572058
Aeromonas salmonicida	0.112237	1	0.572058
Candidatus Nitrosotenuis cloacae	1	0.545487	0.572058
Neisseria elongata	1	0.545487	0.572058
Thermus sp. CCB_US3_UF1	1	0.545487	0.572058
Bacteroidales bacterium CF	1	0.545487	0.572058
Candidatus Methanomassiliicoccus intestinalis	1	0.545487	0.572058
Bibersteinia trehalosi	1	0.545487	0.572058
Bacillus amyloliquefaciens	1	0.545487	0.572058
Anabaena sp. 90	1	0.545487	0.572058
Methanobrevibacter sp. YE315	1	0.545487	0.572058
Wolbachia endosymbiont of Drosophila simulans	1	0.545487	0.572058
Pediococcus claussenii	0.112237	1	0.572058
Hydrogenobacter thermophilus	0.112237	1	0.572058
Sneathia amnii	1	0.545487	0.572058
Pseudonocardia sp. EC080625-04	1	0.545487	0.572058
Bifidobacterium pseudolongum	0.112237	1	0.572058
Erysipelothrix rhusiopathiae	1	0.545487	0.572058
Altererythrobacter dongtanensis	1	0.545487	0.572058
Lactobacillus sanfranciscensis	1	0.545487	0.572058
Halothiobacillus neapolitanus	1	0.545487	0.572058
Denitrobacterium detoxificans	1	0.545487	0.572058
Kluyvera intermedia	1	0.545487	0.572058
Sulfurospirillum sp. UCH001	1	0.545487	0.572058
Methanoculleus marisnigri	1	0.545487	0.572058
Gloeobacter kilaueensis	1	0.545487	0.572058
Desulfobulbus propionicus	1	0.545487	0.572058
Microcystis aeruginosa	1	0.545487	0.572058
Anaerolinea thermophila	1	0.545487	0.572058
Sulfuritalea hydrogenivorans	0.112237	1	0.572058
Mycobacterium sp. djl-10	1	0.545487	0.572058
Corynebacterium deserti	1	0.545487	0.572058
Bacillus sp. X1(2014)	1	0.545487	0.572058
Paludibacter propionicigenes	1	0.545487	0.572058
Aromatoleum aromaticum	1	0.545487	0.572058
Acidaminococcus fermentans	1	0.545487	0.572058
Mesorhizobium amorphae	1	0.545487	0.572058
Aerococcus urinae	1	0.545487	0.572058
Olsenella sp. oral taxon 807	1	0.545487	0.572058
Candidatus Kinetoplastibacterium oncopeltii	1	0.545487	0.572058
Erythrobacter atlanticus	1	0.545487	0.572058
Pseudomonas knackmussii	0.112237	1	0.572058
Exiguobacterium sp. U13-1	1	0.545487	0.572058
Altererythrobacter atlanticus	1	0.545487	0.572058
Campylobacter gracilis	1	0.545487	0.572058
Lactobacillus acetotolerans	1	0.545487	0.572058
Methylobacterium sp. AMS5	1	0.545487	0.572058
Turneriella parva	1	0.545487	0.572058
Pararhodospirillum photometricum	1	0.545487	0.572058
Treponema brennaborense	1	0.545487	0.572058
Solitalea canadensis	1	0.545487	0.572058
Histophilus somni	1	0.545487	0.572058
Streptomyces sp. PAMC 26508	1	0.545487	0.572058
Psychrobacter arcticus	1	0.545487	0.572058
Pelotomaculum thermopropionicum	1	0.545487	0.572058
Sulfuricella denitrificans	1	0.545487	0.572058
Alcanivorax pacificus	1	0.545487	0.572058
Pseudomonas corrugata	1	0.545487	0.572058
Xanthomonas translucens	1	0.545487	0.572058
Lactobacillus mucosae	1	0.545487	0.572058
Methanothermobacter marburgensis	1	0.545487	0.572058
Herbaspirillum rubrisubalbicans	1	0.545487	0.572058
Methanoculleus sp. MAB1	1	0.545487	0.572058
Lactobacillus heilongjiangensis	1	0.545487	0.572058
Hafnia alvei	1	0.545487	0.572058
Lactobacillus ruminis	1	0.545487	0.572058
Gallionella capsiferriformans	1	0.545487	0.572058
Saccharomonospora viridis	1	0.545487	0.572058
Bdellovibrio bacteriovorus	1	0.545487	0.572058
Lactobacillus paracollinoides	1	0.545487	0.572058
Pandoraea norimbergensis	1	0.545487	0.572058
Hyphomicrobium sp. MC1	1	0.545487	0.572058
Sulfurospirillum halorespirans	1	0.545487	0.572058
Listeria monocytogenes	1	0.545487	0.572058
Burkholderia territorii	1	0.545487	0.572058
Vulgatibacter incomptus	1	0.545487	0.572058
Halomonas huangheensis	1	0.545487	0.572058
Gordonia sp. KTR9	1	0.545487	0.572058
Methanoculleus bourgensis	1	0.545487	0.572058
Sphingobacterium sp. 21	1	0.545487	0.572058
Draconibacterium orientale	1	0.545487	0.572058
Cellvibrio japonicus	1	0.545487	0.572058
Leptotrichia sp. oral taxon 212	1	0.545487	0.572058
Fervidobacterium pennivorans	1	0.545487	0.572058
Pseudomonas sp. MRSN12121	1	0.545487	0.572058
Streptomyces pratensis	1	0.545487	0.572058
Methanobrevibacter millerae	1	0.545487	0.572058
Pantoea ananatis	1	0.545487	0.572058
Belliella baltica	1	0.545487	0.572058
Carnobacterium sp. CP1	1	0.545487	0.572058
Novosphingobium aromaticivorans	1	0.545487	0.572058
Dyadobacter fermentans	1	0.545487	0.572058
Rhodoplanes sp. Z2-YC6860	1	0.545487	0.572058
Deinococcus geothermalis	1	0.545487	0.572058
Frondihabitans sp. PAMC 28766	1	0.545487	0.572058
Geodermatophilus obscurus	1	0.545487	0.572058
Clostridium beijerinckii	1	0.545487	0.572058
Chryseobacterium sp. IHB B 10212	1	0.545487	0.572058
Corynebacterium maris	1	0.545487	0.572058
Desulfurispirillum indicum	1	0.545487	0.572058
Staphylococcus schleiferi	1	0.545487	0.572058
Frankia casuarinae	1	0.545487	0.572058
Sporosarcina psychrophila	1	0.545487	0.572058
Nitrosomonas ureae	1	0.545487	0.572058
Staphylococcus hyicus	1	0.545487	0.572058
Fervidobacterium islandicum	1	0.545487	0.572058
Corynebacterium camporealensis	0.112237	1	0.572058
Streptomyces lividans	1	0.545487	0.572058
Haloterrigena turkmenica	1	0.545487	0.572058
Leptospira alstonii	1	0.545487	0.572058
Clostridium sp. BNL1100	1	0.545487	0.572058
Comamonadaceae bacterium B1	1	0.545487	0.572058
Pseudomonas sp. L10.10	1	0.545487	0.572058
Dehalococcoides mccartyi	0.112237	1	0.572058
Candidatus Methylopumilus planktonicus	0.112237	1	0.572058
Kozakia baliensis	1	0.545487	0.572058
Clostridium pasteurianum	1	0.545487	0.572058
Caldicellulosiruptor kristjanssonii	0.112237	1	0.572058
Leptotrichia sp. oral taxon 847	1	0.545487	0.572058
Streptomyces glaucescens	1	0.545487	0.572058
Shewanella baltica	1	0.545487	0.572058
Hirschia baltica	0.112237	1	0.572058
Prevotella ruminicola	1	0.545487	0.572058
Mageeibacillus indolicus	0.112237	1	0.572058
Chelativorans sp. BNC1	1	0.545487	0.572058
Nitrosospira briensis	1	0.545487	0.572058
Blastomonas sp. RAC04	1	0.545487	0.572058
Methanosphaera stadtmanae	1	0.545487	0.572058
Tatlockia micdadei	0.112237	1	0.572058
Komagataeibacter medellinensis	1	0.545487	0.572058
Methanothermobacter thermautotrophicus	0.112237	1	0.572058
Pseudomonas alkylphenolia	1	0.545487	0.572058
Bartonella bacilliformis	0.112237	1	0.572058
Thermoanaerobacter brockii	0.112237	1	0.572058
Streptococcus halotolerans	0.112237	1	0.572058
Hymenobacter sp. DG5B	1	0.545487	0.572058
Kingella kingae	0.112237	1	0.572058
Streptococcus parauberis	0.112237	1	0.572058
Candidatus Babela massiliensis	0.112237	1	0.572058
Parascardovia denticolens	0.112237	1	0.572058
Photobacterium profundum	0.112237	1	0.572058
Flexistipes sinusarabici	1	0.545487	0.572058
Burkholderia sp. HB1	0.112237	1	0.572058
Pseudoalteromonas sp. Bsw20308	1	0.545487	0.572058
Azotobacter chroococcum	0.112237	1	0.572058
Thermoanaerobacter sp. X513	0.112237	1	0.572058
Celeribacter marinus	0.112237	1	0.572058
Blautia sp. YL58	1	0.545487	0.572058
Aeromonas veronii	1	0.545487	0.572058
Coriobacteriaceae bacterium 68-1-3	0.112237	1	0.572058
Aminobacter aminovorans	1	0.545487	0.572058
Arthrobacter sp. ATCC 21022	0.112237	1	0.572058
Vibrio cholerae	1	0.545487	0.572058
Nocardia cyriacigeorgica	0.112237	1	0.572058
Stenotrophomonas sp. KCTC 12332	1	0.545487	0.572058
Candidatus Nitrospira inopinata	1	0.545487	0.572058
Xanthomonas albilineans	0.112237	1	0.572058
Corynebacterium terpenotabidum	0.112237	1	0.572058
Lactococcus garvieae	0.112237	1	0.572058
Porphyromonas asaccharolytica	0.112237	1	0.572058
Woeseia oceani	0.112237	1	0.572058
Rathayibacter tritici	0.112237	1	0.572058
Methanothermobacter sp. CaT2	0.112237	1	0.572058
Burkholderia glumae	0.112237	1	0.572058
Corynebacterium falsenii	0.112237	1	0.572058
Castellaniella defragrans	1	0.545487	0.572058
Chloracidobacterium thermophilum	0.112237	1	0.572058
Pseudarthrobacter sulfonivorans	0.112237	1	0.572058
Rhodobacter sphaeroides	0.112237	1	0.572058
Candidatus Desulforudis audaxviator	0.112237	1	0.572058
Capnocytophaga sp. oral taxon 323	0.112237	1	0.572058
Anaeromyxobacter sp. Fw109-5	0.112237	1	0.572058
Ralstonia solanacearum	0.112237	1	0.572058
Actinomyces radicidentis	0.112237	1	0.572058
Wolinella succinogenes	0.112237	1	0.572058
Burkholderia sp. RPE67	1	0.545487	0.572058
Niastella koreensis	1	0.545487	0.572058
Arcobacter sp. L	0.112237	1	0.572058
Capnocytophaga haemolytica	0.112237	1	0.572058
Hyphomicrobium nitrativorans	0.112237	1	0.572058
Mannheimia sp. USDA-ARS-USMARC-1261	0.112237	1	0.572058
Devosia sp. A16	1	0.545487	0.572058
Pseudomonas sp. St29	0.112237	1	0.572058
Mycobacterium intracellulare	1	0.545487	0.572058
Comamonadaceae bacterium A1	0.112237	1	0.572058
Bordetella holmesii	0.112237	1	0.572058
Microterricola viridarii	0.112237	1	0.572058
Azoarcus olearius	0.112237	1	0.572058
Capnocytophaga ochracea	0.112237	1	0.572058
Corynebacterium lactis	0.112237	1	0.572058
Rhodobacter capsulatus	0.112237	1	0.572058
Geobacillus sp. Y4.1MC1	1	0.545487	0.572058
Mycobacterium kansasii	0.112237	1	0.572058
Desulfuromonas soudanensis	0.112237	1	0.572058
Syntrophomonas wolfei	0.112237	1	0.572058
Pseudoalteromonas translucida	1	0.545487	0.572058
Burkholderia sp. CCGE1002	1	0.545487	0.572058
Serratia sp. SCBI	0.112237	1	0.572058
Bacillus infantis	0.112237	1	0.572058
Rhodococcus pyridinivorans	0.112237	1	0.572058
Bacillus sp. Pc3	0.112237	1	0.572058
Erythrobacter litoralis	0.112237	1	0.572058
Hymenobacter sp. APR13	0.112237	1	0.572058
Halomonas campaniensis	0.112237	1	0.572058
Prevotella fusca	0.112237	1	0.572058
Truepera radiovictrix	0.112237	1	0.572058
Chloroflexus aurantiacus	0.112237	1	0.572058
Neisseria weaveri	0.112237	1	0.572058
Pluralibacter gergoviae	0.112237	1	0.572058
Hydrogenophaga sp. LPB0072	0.112237	1	0.572058
Burkholderia gladioli	0.112237	1	0.572058
Vibrio tasmaniensis	1	0.545487	0.572058
Bacillus beveridgei	0.112237	1	0.572058
Corynebacterium epidermidicanis	0.112237	1	0.572058
Mycobacterium sp. MCS	0.112237	1	0.572058
Myxococcus stipitatus	0.112237	1	0.572058
Myroides sp. ZB35	0.112237	1	0.572058
Phycisphaera mikurensis	0.112237	1	0.572058
Paraburkholderia phenoliruptrix	0.112237	1	0.572058
Chroococcidiopsis thermalis	0.112237	1	0.572058
Acaryochloris marina	0.112237	1	0.572058
Halomonas elongata	0.112237	1	0.572058
Nocardioides dokdonensis	0.112237	1	0.572058
Leptolyngbya sp. O-77	0.112237	1	0.572058
Marinobacter hydrocarbonoclasticus	0.112237	1	0.572058
Chondromyces crocatus	0.112237	1	0.572058
Polymorphum gilvum	0.112237	1	0.572058
Syntrophobacter fumaroxidans	0.112237	1	0.572058
Sphingomonas panacis	0.112237	1	0.572058
Burkholderia pyrrocinia	0.112237	1	0.572058
Marinobacterium sp. ST58-10	0.112237	1	0.572058
Azorhizobium caulinodans	0.112237	1	0.572058
Mitsuaria sp. 7	0.112237	1	0.572058
Xanthomonas sacchari	0.112237	1	0.572058
Mycobacterium yongonense	0.112237	1	0.572058
Methylobacterium sp. 4-46	0.112237	1	0.572058
Opitutaceae bacterium TAV5	0.112237	1	0.572058
Burkholderia ubonensis	0.112237	1	0.572058
Corynebacterium kroppenstedtii	0.720078	0.537641	0.580815
Sphingomonas hengshuiensis	0.535027	0.553658	0.581012
Lactobacillus kefiranofaciens	0.084718	0.618833	0.582777
Streptococcus sp. I-P16	0.002936	0.616905	0.583516
Chryseobacterium gallinarum	0.716337	0.54729	0.587321
Bacteroides sp. I48	0.386151	0.520075	0.594573
Lactobacillus gasseri	0.145119	0.852387	0.596092
Corynebacterium urealyticum	0.176963	0.638583	0.59934
Cupriavidus sp. USMAA2-4	0.535027	0.540683	0.599669
Aeromonas hydrophila	0.214614	0.646506	0.602558
Azospira oryzae	0.47912	0.703573	0.603055
Bordetella hinzii	0.535027	0.681279	0.604034
Burkholderia lata	0.095124	0.099858	0.606084
Flavobacterium sp. PK15	0.535027	0.700278	0.61043
Pantoea agglomerans	0.687395	0.533395	0.610503
Agrobacterium tumefaciens	0.74036	0.586995	0.61764
Shewanella putrefaciens	0.896877	0.583467	0.620851
Yersinia pestis	0.535027	0.59302	0.624099
Lactobacillus paraplantarum	0.535027	0.593085	0.62417
Pseudomonas mosselii	0.447413	0.680608	0.629272
Rhodococcus sp. PBTS 1	0.025714	0.751433	0.633916
Lactobacillus brevis	0.871624	0.619048	0.63746
Streptococcus pyogenes	0.066536	0.926134	0.640373
Pseudomonas mendocina	0.306076	0.19322	0.65015
Flavobacterium gilvum	0.96611	0.630615	0.653199
Janthinobacterium sp. 1_2014MBL_MicDiv	0.724015	0.710181	0.655568
Enterobacter sp. R4-368	0.073277	0.333562	0.655678
Pseudomonas balearica	0.862861	0.646416	0.657312
Akkermansia muciniphila	0.508199	0.577462	0.659273
Bacillus coagulans	0.90938	0.649871	0.664119
Acidipropionibacterium acidipropionici	0.535027	0.630736	0.665298
Flavobacterium johnsoniae	0.498615	0.576527	0.667759
Caulobacter vibrioides	0.560461	0.739209	0.678888
Streptococcus lutetiensis	0.535027	0.646009	0.681952
Alicycliphilus denitrificans	0.283088	0.534198	0.699366
Acinetobacter pittii	0.434268	0.620817	0.701769
Bacillus megaterium	0.535027	0.672371	0.710658
Novosphingobium sp. PP1Y	0.535027	0.668917	0.712421
Sphingopyxis fribergensis	0.535027	0.599537	0.719571
Micromonospora sp. L5	0.132866	0.099858	0.726119
Desulfovibrio alaskensis	0.133193	0.099858	0.728256
Klebsiella sp. LTGPAF-6F	0.328767	0.619075	0.728381
Limnohabitans sp. 103DPR2	0.464078	0.762009	0.729579
Burkholderia multivorans	0.437	0.666322	0.733492
Enterobacter sp. ODB01	0.134038	0.099858	0.733749
Corynebacterium efficiens	0.535027	0.700068	0.740758
Pseudomonas rhizosphaerae	0.816659	0.720515	0.747681
Thermus thermophilus	0.328405	0.804844	0.748549
Vibrio parahaemolyticus	0.535027	0.702283	0.748872
Paenarthrobacter aurescens	0.063313	0.631063	0.758494
Streptococcus sanguinis	0.069331	0.965889	0.759148
Staphylococcus haemolyticus	0.974462	0.738906	0.759367
Achromobacter xylosoxidans	0.784743	0.695297	0.764828
Pseudomonas trivialis	0.682643	0.724373	0.775654
Acinetobacter oleivorans	0.570766	0.734987	0.776285
Lactococcus lactis	0.261346	0.951643	0.781471
Neisseria lactamica	0.759689	0.711246	0.792485
Polynucleobacter duraquae	0.126772	0.099858	0.796047
Sphingobium baderi	0.535027	0.665749	0.800783
Collimonas fungivorans	0.941276	0.797093	0.801089
Thiomonas intermedia	0.862863	0.773534	0.805864
Psychrobacter cryohalolentis	0.756975	0.783014	0.81343
Nitrosomonas europaea	0.727951	0.78302	0.815979
Prevotella enoeca	0.658637	0.836387	0.816
Leclercia adecarboxylata	0.928427	0.813332	0.819378
Acinetobacter equi	0.631602	0.791461	0.837123
Weissella cibaria	0.607864	0.786288	0.841921
Ramlibacter tataouinensis	0.714426	0.888229	0.844096
[Polyangium] brachysporum	0.617952	0.809398	0.851624
Corynebacterium aurimucosum	0.278151	0.688904	0.855184
Streptococcus cristatus	0.277149	0.939042	0.859788
Pseudomonas resinovorans	0.812983	0.891343	0.872195
Eggerthella lenta	0.425247	0.801426	0.882212
Ornithobacterium rhinotracheale	0.808019	0.848935	0.882752
Paracoccus denitrificans	0.387563	0.832903	0.884931
Burkholderia sp. OLGA172	0.620884	0.808155	0.890448
Neisseria meningitidis	0.466856	0.966146	0.890595
Pseudomonas antarctica	0.709205	0.944879	0.901669
Methylophaga frappieri	0.38587	0.840583	0.906609
Lactobacillus johnsonii	0.235262	0.23227	0.910146
Haemophilus parainfluenzae	0.05872	0.529732	0.913058
Rhodococcus erythropolis	0.865167	0.866006	0.914025
Bacillus sp. ABP14	0.479856	0.839919	0.917779
Prevotella melaninogenica	0.125368	0.584917	0.938331
Anaerococcus prevotii	0.240562	0.879135	0.941354
Burkholderia sp. KJ006	0.535027	0.869825	0.945021
Pseudomonas brassicacearum	0.697256	0.985731	0.94664
Flavobacterium sp. LPB0076	0.166024	0.370125	0.94805
Burkholderia ambifaria	0.494342	0.954281	0.952251
Leuconostoc mesenteroides	0.52581	0.930637	0.955778
Pseudomonas aeruginosa	0.662341	0.938344	0.95688
Xanthomonas euvesicatoria	0.880182	0.9716	0.959022
Thermus scotoductus	0.333654	0.972279	0.973196
Serratia liquefaciens	0.401262	0.935356	0.983588
Leuconostoc citreum	0.589853	0.930932	0.984266
Enterobacter kobei	0.535027	0.914423	0.989608
Rhodopseudomonas palustris	0.467014	0.874737	0.997594
Acinetobacter sp. NCu2D-2	0.581403	0.906216	0.999458
Thermodesulfovibrio yellowstonii	1	1	1
Acetobacter pasteurianus	1	1	1
Frateuria aurantia	1	1	1
Desulfomicrobium orale	1	1	1
Serinicoccus sp. JLT9	1	1	1
Magnetospirillum sp. XM-1	1	1	1
Serratia fonticola	1	1	1
Myroides profundi	1	1	1
Pelosinus fermentans	1	1	1
Burkholderia stabilis	1	1	1
Escherichia albertii	1	1	1
Sphingobium chlorophenolicum	1	1	1
Bacillus sp. YP1	1	1	1
Mycobacterium fortuitum	1	1	1
Methanobacterium formicicum	1	1	1
Enterobacteriaceae bacterium strain FGI 57	1	1	1
Serratia sp. AS12	1	1	1
Stenotrophomonas nitritireducens	1	1	1
Thermoanaerobacter sp. X514	1	1	1
Clostridium carboxidivorans	1	1	1
Chloroflexus sp. Y-400-fl	1	1	1
Serratia sp. YD25	1	1	1
Mycobacterium sp. VKM Ac-1817D	1	1	1
Bacillus sp. FJAT-14266	1	1	1
Thermoanaerobacter pseudethanolicus	1	1	1
Exiguobacterium sp. MH3	1	1	1
Riemerella anatipestifer	1	1	1
Obesumbacterium proteus	1	1	1
Kinetoplastibacterium blastocrithidii	1	1	1
Bosea sp. RAC05	1	1	1
Tistrella mobilis	1	1	1
Caldicellulosiruptor kronotskyensis	1	1	1
Micromonospora aurantiaca	1	1	1
Nitrospira moscoviensis	1	1	1
Corynebacterium atypicum	1	1	1
Cellulomonas fimi	1	1	1
Geobacillus thermoleovorans	1	1	1
Lelliottia amnigena	1	1	1
Eggerthella sp. YY7918	1	1	1
Pseudonocardia sp. EC080619-01	1	1	1
Oligotropha carboxidovorans	1	1	1
Azotobacter vinelandii	1	1	1
Alteromonas mediterranea	1	1	1
Enterococcus mundtii	1	1	1
Sinorhizobium sp. RAC02	1	1	1
Isoptericola dokdonensis	1	1	1
Burkholderia plantarii	1	1	1
Candidatus Profftella armatura	1	1	1
Streptomyces pactum	1	1	1
Aerococcus christensenii	1	1	1
Enterococcus hirae	1	1	1
Pseudonocardia sp. EC080610-09	1	1	1
Planococcus plakortidis	1	1	1
Geobacillus sp. JS12	1	1	1
Pseudomonas cerasi	1	1	1
Mycobacterium abscessus	1	1	1
Magnetospirillum gryphiswaldense	1	1	1
Burkholderia diffusa	1	1	1
Lysobacter gummosus	1	1	1
Pseudohongiella spirulinae	1	1	1
Mannheimia haemolytica	1	1	1
Pectobacterium atrosepticum	1	1	1
Bacillus anthracis	1	1	1
Labrenzia sp. CP4	1	1	1
Cycloclasticus zancles	1	1	1
Pseudomonas sp. TCU-HL1	1	1	1
Cellulomonas flavigena	1	1	1
Proteus mirabilis	1	1	1
Segniliparus rotundus	1	1	1
Lysobacter capsici	1	1	1
Parvibaculum lavamentivorans	1	1	1
Cellulomonas gilvus	1	1	1
Bifidobacterium breve	1	1	1
Bradyrhizobium diazoefficiens	1	1	1
Cedecea neteri	1	1	1
Pseudomonas entomophila	1	1	1
Pseudomonas savastanoi	1	1	1
Pediococcus acidilactici	1	1	1
Pectobacterium wasabiae	1	1	1
Pectobacterium parmentieri	1	1	1
Heliobacterium modesticaldum	1	1	1
Neorhizobium galegae	1	1	1
Herbaspirillum hiltneri	1	1	1
Pectobacterium sp. SCC3193	1	1	1
Moraxella ovis	1	1	1
Arthrobacter alpinus	1	1	1
Xanthomonas fragariae	1	1	1
Dinoroseobacter shibae	1	1	1
Yersinia pseudotuberculosis	1	1	1
Clostridium cellulovorans	1	1	1
Alteromonas australica	1	1	1
Methylovorus glucosotrophus	1	1	1
Arthrobacter sp. A3	1	1	1
Pseudogulbenkiania sp. NH8B	1	1	1
Methylovorus sp. MP688	1	1	1
Klebsiella sp. G5	1	1	1
Corynebacterium argentoratense	1	1	1
Yersinia enterocolitica	1	1	1
Curtobacterium sp. MR_MD2014	1	1	1
Pseudomonas sp. DR 5-09	1	1	1
Pseudomonas fulva	1	1	1
Actinobacillus pleuropneumoniae	1	1	1
Bacillus mycoides	1	1	1
Arthrobacter sp. ERGS1:01	1	1	1
Nitrobacter hamburgensis	1	1	1
Halomonas chromatireducens	1	1	1
Xenorhabdus doucetiae	1	1	1
Hydrogenophaga sp. RAC07	1	1	1
Fibrobacter succinogenes	1	1	1
Thermus oshimai	1	1	1
Salinicoccus halodurans	1	1	1
Arthrobacter sp. LS16	1	1	1
Lysobacter antibioticus	1	1	1
Edwardsiella tarda	1	1	1
Achromobacter denitrificans	1	1	1
Mycobacterium immunogenum	1	1	1
Desulfobacula toluolica	1	1	1
Mycobacterium sp. JLS	1	1	1
Wolbachia sp. wRi	1	1	1
[Haemophilus] parasuis	1	1	1
Rhodovulum sulfidophilum	1	1	1
Pseudomonas sp. Os17	1	1	1
Geobacillus sp. Y412MC52	1	1	1
Marinobacter sp. CP1	1	1	1
Cronobacter malonaticus	1	1	1
Jeotgalibacillus malaysiensis	1	1	1
Corynebacterium mustelae	1	1	1
Magnetospirillum magneticum	1	1	1
Corynebacterium glyciniphilum	1	1	1
Edwardsiella anguillarum	1	1	1
Corynebacterium humireducens	1	1	1
Gluconacetobacter diazotrophicus	1	1	1
Curtobacterium sp. BH-2-1-1	1	1	1
Bosea vaviloviae	1	1	1
[Haemophilus] ducreyi	1	1	1
Enterobacter lignolyticus	1	1	1
Bifidobacterium indicum	1	1	1
Burkholderia dolosa	1	1	1
Enterococcus gallinarum	1	1	1
Actinotignum schaalii	1	1	1
Geobacillus sp. Y412MC61	1	1	1
Candidatus Filomicrobium marinum	1	1	1
Rhodomicrobium vannielii	1	1	1
Staphylococcus agnetis	1	1	1
Xanthomonas fuscans	1	1	1
Frankia alni	1	1	1
Pelagibacterium halotolerans	1	1	1
Clostridium kluyveri	1	1	1
Trueperella pyogenes	1	1	1
Bacteroides helcogenes	1	1	1
Citrobacter rodentium	1	1	1
Salmonella bongori	1	1	1
Providencia stuartii	1	1	1
[Bacillus] selenitireducens	1	1	1
Legionella longbeachae	1	1	1
Dickeya solani	1	1	1
Serratia plymuthica	1	1	1
Legionella hackeliae	1	1	1
Cronobacter turicensis	1	1	1
Candidatus Sodalis pierantonius	1	1	1
Cronobacter muytjensii	1	1	1
Cronobacter universalis	1	1	1
Plautia stali symbiont	1	1	1
Shimwellia blattae	1	1	1
Cronobacter dublinensis	1	1	1
Cronobacter condimenti	1	1	1
Kosakonia oryzae	1	1	1
Tepidanaerobacter acetatoxydans	1	1	1
Lysinibacillus fusiformis	1	1	1
Plesiomonas shigelloides	1	1	1
Erwinia sp. Ejp617	1	1	1
Pantoea rwandensis	1	1	1
Serratia rubidaea	1	1	1
Erwinia tasmaniensis	1	1	1
Erwinia pyrifoliae	1	1	1
Dickeya zeae	1	1	1
Rhodococcus aetherivorans	1	1	1
Rhodococcus sp. WB1	1	1	1
Pantoea sp. At-9b	1	1	1
Mycobacterium sp. EPa45	1	1	1
Streptomyces sp. CNQ-509	1	1	1
Acidiphilium multivorum	1	1	1
Shewanella amazonensis	1	1	1
Nitrosospira multiformis	1	1	1
Pandoraea faecigallinarum	1	1	1
Methylobacillus	1	1	1
Haloquadratum walsbyi	1	1	1
Maribacter sp. 1_2014MBL_MicDiv	1	1	1
Turneriella	1	1	1
Helicobacter felis	1	1	1
Herminiimonas	1	1	1
Chlorobium phaeovibrioides	1	1	1
Chlamydia avium	1	1	1
Paenibacillus sp. FSL H7-0737	1	1	1
Desulfurococcaceae	1	1	1
Methanosarcina lacustris	1	1	1
Xylanimonas cellulosilytica	1	1	1
Acidimicrobium ferrooxidans	1	1	1
Rhodothermus marinus	1	1	1
Marinitoga piezophila	1	1	1
Rubinisphaera brasiliensis	1	1	1
Geobacter pickeringii	1	1	1
Thermoplasma volcanium	1	1	1
Paenibacillus sabinae	1	1	1
Agarivorans gilvus	1	1	1
Acidimicrobiales	1	1	1
Francisella persica	1	1	1
Marinobacter adhaerens	1	1	1
Candidatus Puniceispirillum	1	1	1
Desulfotomaculum acetoxidans	1	1	1
Paenibacillus terrae	1	1	1
Solibacillus	1	1	1
Mesoplasma florum	1	1	1
Pragia	1	1	1
Thiomonas	1	1	1
Ruegeria	1	1	1
Akkermansia	1	1	1
Cyanothece sp. ATCC 51142	1	1	1
Thermotoga naphthophila	1	1	1
Vibrio furnissii	1	1	1
Bordetella pertussis	1	1	1
Granulicella tundricola	1	1	1
Flavobacterium	1	1	1
Aggregatibacter	1	1	1
Klebsiella	1	1	1
Thiocystis violascens	1	1	1
Mesorhizobium	1	1	1
Pseudonocardiaceae	1	1	1
Bradyrhizobiaceae	1	1	1
Gemmatimonas aurantiaca	1	1	1
Archaeoglobaceae	1	1	1
Aeromicrobium erythreum	1	1	1
Chrysiogenetes	1	1	1
Paraburkholderia	1	1	1
Rathayibacter toxicus	1	1	1
Borreliaceae	1	1	1
Rhizobium etli	1	1	1
Maricaulis maris	1	1	1
Chlamydia pecorum	1	1	1
Rickettsia slovaca	1	1	1
Planctomycetia	1	1	1
Pectobacterium	1	1	1
Arsenicicoccus	1	1	1
Endomicrobium	1	1	1
Peptoclostridium acidaminophilum	1	1	1
Thioalkalivibrio sp. K90mix	1	1	1
Caldicellulosiruptor hydrothermalis	1	1	1
Rhodoferax	1	1	1
Wenzhouxiangellaceae	1	1	1
Lacinutrix sp. 5H-3-7-4	1	1	1
Mycobacterium bovis	1	1	1
Rhodospirillum centenum	1	1	1
Bordetella avium	1	1	1
Halobacterium salinarum	1	1	1
Synergistales	1	1	1
Thioploca ingrica	1	1	1
Thermosphaera aggregans	1	1	1
Borreliella burgdorferi	1	1	1
Nocardioides	1	1	1
Pseudoalteromonas sp. OCN003	1	1	1
Lachnoclostridium phytofermentans	1	1	1
Haloarcula sp. CBA1115	1	1	1
Mycoplasma canadense	1	1	1
Pectobacteriaceae	1	1	1
Bdellovibrionales	1	1	1
Thermoanaerobacterium xylanolyticum	1	1	1
Paenibacillus larvae	1	1	1
Mycoplasma pneumoniae	1	1	1
Rickettsia monacensis	1	1	1
Borrelia parkeri	1	1	1
Bacillus cellulosilyticus	1	1	1
Desulfurococcus kamchatkensis	1	1	1
Campylobacter lari	1	1	1
Pleurocapsales	1	1	1
Nonlabens	1	1	1
Petrotogales	1	1	1
Candidatus Arthromitus sp. SFB-mouse-NL	1	1	1
Trichodesmium erythraeum	1	1	1
Brachybacterium	1	1	1
Frankia sp. EAN1pec	1	1	1
Candidatus Ruthia magnifica	1	1	1
Synechocystis sp. PCC 6803	1	1	1
Leptolyngbya sp. NIES-3755	1	1	1
Desulfarculales	1	1	1
Phaeobacter inhibens	1	1	1
Amycolatopsis methanolica	1	1	1
Cellulosilyticum lentocellum	1	1	1
Jeotgalibacillus	1	1	1
Thermosipho	1	1	1
Haloterrigena	1	1	1
haloarchaeon HTSR1	1	1	1
Thermoprotei	1	1	1
Syntrophobacteraceae	1	1	1
Vibrio harveyi	1	1	1
Thaumarchaeota	1	1	1
Archaeoglobus profundus	1	1	1
Hydrogenophaga	1	1	1
Dictyoglomus	1	1	1
Psychrobacter urativorans	1	1	1
Blattabacterium sp. (Nauphoeta cinerea)	1	1	1
Hydrogenophilales	1	1	1
Methanolacinia petrolearia	1	1	1
Pelagibacteraceae	1	1	1
Candidatus Thioglobus autotrophicus	1	1	1
Parvibaculum	1	1	1
Candidatus Mikella endobia	1	1	1
Vibrionales	1	1	1
Owenweeksia hongkongensis	1	1	1
Saccharothrix	1	1	1
Serratia	1	1	1
Geobacter sp. M21	1	1	1
Oligotropha	1	1	1
Rhodovulum	1	1	1
Arachidicoccus	1	1	1
Candidatus Koribacter versatilis	1	1	1
Bartonella vinsonii	1	1	1
Gynuella	1	1	1
Mucilaginibacter	1	1	1
Candidatus Amoebophilus	1	1	1
Chlorobiaceae	1	1	1
Dialister pneumosintes	1	1	1
Spiroplasma kunkelii	1	1	1
Haloferax volcanii	1	1	1
Jannaschia sp. CCS1	1	1	1
Nakamurellales	1	1	1
Hahella	1	1	1
Kutzneria	1	1	1
Spirosoma	1	1	1
Thalassotalea sp. LPB0090	1	1	1
Caldicellulosiruptor obsidiansis	1	1	1
Halotalea alkalilenta	1	1	1
Cellulophaga	1	1	1
Burkholderia mallei	1	1	1
Candidatus Kinetoplastibacterium crithidii	1	1	1
Streptomyces ambofaciens	1	1	1
Nitrospira	1	1	1
Bdellovibrio exovorus	1	1	1
Frateuria	1	1	1
Methanobacteriales	1	1	1
Oscillatoria acuminata	1	1	1
Acidobacterium	1	1	1
Thermomonospora curvata	1	1	1
Halobacteriales	1	1	1
Neorickettsia sennetsu	1	1	1
Rhodococcus jostii	1	1	1
Streptomyces lincolnensis	1	1	1
Gloeobacter	1	1	1
Candidatus Symbiobacter mobilis	1	1	1
Planococcus antarcticus	1	1	1
Hydrogenobaculum sp. SHO	1	1	1
Campylobacter ureolyticus	1	1	1
Owenweeksia	1	1	1
Labrenzia	1	1	1
Chloroflexus aggregans	1	1	1
Halothiobacillaceae	1	1	1
Lactobacillus kunkeei	1	1	1
Haloferax gibbonsii	1	1	1
Dyella jiangningensis	1	1	1
Vibrio tubiashii	1	1	1
Metallosphaera sedula	1	1	1
Methanosarcina horonobensis	1	1	1
Spiroplasma helicoides	1	1	1
Vibrio anguillarum	1	1	1
Brucella sp. 141012304	1	1	1
Clostridium tetani	1	1	1
Streptomyces clavuligerus	1	1	1
Oblitimonas	1	1	1
Pirellula staleyi	1	1	1
Desulfobacterales	1	1	1
Methanobacterium paludis	1	1	1
Yersiniaceae	1	1	1
Xenorhabdus bovienii	1	1	1
Campylobacter coli	1	1	1
Chitinophaga pinensis	1	1	1
Desulfurobacteriales	1	1	1
Marichromatium purpuratum	1	1	1
Alistipes	1	1	1
Flavobacteriales	1	1	1
Blastocatellia	1	1	1
Blattabacterium sp. (Periplaneta americana)	1	1	1
Halothiobacillus	1	1	1
Mycoplasma penetrans	1	1	1
Synechococcus sp. CC9311	1	1	1
Terribacillus aidingensis	1	1	1
Chitinophaga	1	1	1
Roseobacter denitrificans	1	1	1
Winogradskyella sp. PG-2	1	1	1
Methanobacterium lacus	1	1	1
Mycoplasma haemocanis	1	1	1
Pseudoxanthomonas	1	1	1
Nitrosococcus oceani	1	1	1
Glaciecola	1	1	1
Blochmannia endosymbiont of Polyrhachis (Hedomyrma) turneri	1	1	1
Myxococcaceae	1	1	1
Salimicrobium jeotgali	1	1	1
Pontibacter	1	1	1
Marinobacter	1	1	1
Roseobacter	1	1	1
Vibrio scophthalmi	1	1	1
Woeseia	1	1	1
Nitrosopumilus	1	1	1
Agromyces	1	1	1
Thalassospira xiamenensis	1	1	1
Sphaerobacterales	1	1	1
Sulfurovum lithotrophicum	1	1	1
Altererythrobacter	1	1	1
Methylophilus	1	1	1
Cyanobacterium aponinum	1	1	1
Sorangium	1	1	1
Chromobacterium	1	1	1
Alteromonadales	1	1	1
Shewanella piezotolerans	1	1	1
Brucella canis	1	1	1
Methanomassiliicoccaceae	1	1	1
Oscillatoriaceae	1	1	1
Streptomyces rubrolavendulae	1	1	1
Candidatus Nitrosopelagicus brevis	1	1	1
Haliscomenobacter hydrossis	1	1	1
Brachyspira intermedia	1	1	1
Methanospirillum hungatei	1	1	1
Mycoplasma haemofelis	1	1	1
Phyllobacteriaceae	1	1	1
Psychrobacter	1	1	1
Hydrogenophilaceae	1	1	1
Micavibrio	1	1	1
Bacillus lehensis	1	1	1
Thermodesulfobacteriales	1	1	1
Ruegeria sp. TM1040	1	1	1
Thermofilum sp. 1910b	1	1	1
Pyrococcus sp. NCB100	1	1	1
Erythrobacteraceae	1	1	1
Deinococcus swuensis	1	1	1
Paenibacillus sp. Y412MC10	1	1	1
Burkholderia oklahomensis	1	1	1
Desulfosporosinus acidiphilus	1	1	1
Flexibacter	1	1	1
Methanothermobacter	1	1	1
Leptospiraceae	1	1	1
Metallosphaera	1	1	1
Archangium gephyra	1	1	1
Segniliparus	1	1	1
Thermoproteaceae	1	1	1
Nostoc sp. PCC 7107	1	1	1
[Eubacterium] sulci	1	1	1
Halobacillus halophilus	1	1	1
Crocinitomicaceae	1	1	1
Clostridiales Family XVII. Incertae Sedis	1	1	1
Rubrobacter	1	1	1
Mycobacterium africanum	1	1	1
Draconibacterium	1	1	1
Hydrogenobacter	1	1	1
Natrialbaceae	1	1	1
Bartonella	1	1	1
Candidatus Pelagibacter sp. IMCC9063	1	1	1
Thermotoga sp. 2812B	1	1	1
Methanocellaceae	1	1	1
Kitasatospora setae	1	1	1
Legionellales	1	1	1
Nitrospira defluvii	1	1	1
Treponema	1	1	1
Archaeoglobus sulfaticallidus	1	1	1
Geoglobus acetivorans	1	1	1
Paenibacillus naphthalenovorans	1	1	1
Rickettsia montanensis	1	1	1
Actinobacillus suis	1	1	1
Allochromatium vinosum	1	1	1
Thermotoga sp. RQ7	1	1	1
Thermotoga sp. RQ2	1	1	1
Marinomonas mediterranea	1	1	1
Kribbella flavida	1	1	1
Lawsonia intracellularis	1	1	1
Methanocaldococcus bathoardescens	1	1	1
Shewanella	1	1	1
Halobacteroides halobius	1	1	1
Saccharospirillaceae	1	1	1
Halomonadaceae	1	1	1
Coraliomargarita akajimensis	1	1	1
Borreliella garinii	1	1	1
Exiguobacterium antarcticum	1	1	1
Caldisericia	1	1	1
Streptomyces sp. SirexAA-E	1	1	1
Catenulisporales	1	1	1
Alcanivorax dieselolei	1	1	1
Blattabacterium sp. (Blaberus giganteus)	1	1	1
Deinococcaceae	1	1	1
Candidatus Midichloria	1	1	1
Tolumonas	1	1	1
Neorickettsia helminthoeca	1	1	1
Coxiellaceae	1	1	1
Methanothermococcus okinawensis	1	1	1
Solibacteraceae	1	1	1
Candidatus Amoebophilus asiaticus	1	1	1
Halobacteria	1	1	1
Natrinema	1	1	1
Brucella suis	1	1	1
Amphibacillus xylanus	1	1	1
Microcystaceae	1	1	1
Hoeflea sp. IMCC20628	1	1	1
Ensifer adhaerens	1	1	1
Geoalkalibacter	1	1	1
Colwellia	1	1	1
Thermodesulfatator indicus	1	1	1
Limnochordia	1	1	1
Wenzhouxiangella	1	1	1
Borreliella afzelii	1	1	1
Promicromonosporaceae	1	1	1
Methanosarcina	1	1	1
Kocuria	1	1	1
Synechococcus sp. PCC 6312	1	1	1
Chloroflexus	1	1	1
Chlamydia muridarum	1	1	1
Rickettsia massiliae	1	1	1
Methylophaga nitratireducenticrescens	1	1	1
Starkeya novella	1	1	1
Ureaplasma	1	1	1
Cyanobacteriaceae	1	1	1
Sulfurospirillum cavolei	1	1	1
Caldanaerobacter subterraneus	1	1	1
Actinotignum	1	1	1
Acetobacterium woodii	1	1	1
Cardinium endosymbiont of Encarsia pergandiella	1	1	1
Azospira	1	1	1
Marinobacter similis	1	1	1
Borrelia miyamotoi	1	1	1
Campylobacter insulaenigrae	1	1	1
Sphaerochaeta coccoides	1	1	1
Porphyrobacter neustonensis	1	1	1
Campylobacterales	1	1	1
Chromobacterium violaceum	1	1	1
Planococcus halocryophilus	1	1	1
Thioalkalivibrio paradoxus	1	1	1
Rivularia sp. PCC 7116	1	1	1
Verminephrobacter	1	1	1
Rhizobium sp. N1314	1	1	1
Archaeoglobus veneficus	1	1	1
Blastococcus saxobsidens	1	1	1
Simiduia agarivorans	1	1	1
Lysinibacillus varians	1	1	1
Gluconobacter oxydans	1	1	1
Legionellaceae	1	1	1
Streptomyces lydicus	1	1	1
Thermococcus sibiricus	1	1	1
Staphylococcus	1	1	1
Aquificaceae	1	1	1
Mycobacterium rhodesiae	1	1	1
Dehalogenimonas lykanthroporepellens	1	1	1
Halomicrobium mukohataei	1	1	1
Bacillales	1	1	1
Leptospirillum	1	1	1
Conexibacteraceae	1	1	1
Thermococcus onnurineus	1	1	1
Candidatus Arthromitus	1	1	1
Formosa sp. Hel3_A1_48	1	1	1
Azoarcus	1	1	1
Paracoccus	1	1	1
Halorhodospira	1	1	1
Hyperthermus butylicus	1	1	1
Chloroflexales	1	1	1
Thermogladius cellulolyticus	1	1	1
Halostagnicola	1	1	1
Methanohalobium evestigatum	1	1	1
Gramella forsetii	1	1	1
Hoyosella subflava	1	1	1
Comamonadaceae	1	1	1
Bordetella trematum	1	1	1
Methanocaldococcus fervens	1	1	1
Marinobacter sp. Hb8	1	1	1
Methanocaldococcus jannaschii	1	1	1
Pelodictyon luteolum	1	1	1
Vibrionaceae	1	1	1
Ramlibacter	1	1	1
Echinicola vietnamensis	1	1	1
Mycobacterium tuberculosis	1	1	1
Corallococcus coralloides	1	1	1
Caldimicrobium thiodismutans	1	1	1
Aeromonas	1	1	1
Spiroplasma apis	1	1	1
Spiroplasma eriocheiris	1	1	1
Desulfococcus	1	1	1
Borreliella bavariensis	1	1	1
Chlorobia	1	1	1
Natronococcus occultus	1	1	1
Thermococcus nautili	1	1	1
Planococcus maritimus	1	1	1
Pyrodictium delaneyi	1	1	1
Faecalibaculum rodentium	1	1	1
Mycobacterium sp. MOTT36Y	1	1	1
Brevibacillus brevis	1	1	1
secondary endosymbiont of Heteropsylla cubana	1	1	1
Moorea	1	1	1
Pandoraea oxalativorans	1	1	1
Caldisphaera lagunensis	1	1	1
Deinococcus peraridilitoris	1	1	1
Petrotoga mobilis	1	1	1
Methylobacterium nodulans	1	1	1
Borrelia hermsii	1	1	1
Zobellia galactanivorans	1	1	1
Synechococcaceae	1	1	1
Treponema pedis	1	1	1
Candidatus Phytoplasma australiense	1	1	1
Desulfitobacterium dehalogenans	1	1	1
Myroides	1	1	1
Cyanothece sp. PCC 7822	1	1	1
Ochrobactrum	1	1	1
Chitinophagia	1	1	1
Geobacter lovleyi	1	1	1
Saccharothrix espanaensis	1	1	1
Alkaliphilus metalliredigens	1	1	1
Oceanithermus profundus	1	1	1
Brevundimonas	1	1	1
halophilic archaeon DL31	1	1	1
Rickettsiaceae	1	1	1
Geobacillus sp. JF8	1	1	1
Polaribacter sp. MED152	1	1	1
Rhodopseudomonas	1	1	1
Methanoregula formicica	1	1	1
Spirochaetia	1	1	1
Brucella pinnipedialis	1	1	1
Cellulophaga baltica	1	1	1
Thermococcus piezophilus	1	1	1
Fusobacteriaceae	1	1	1
Ignavibacterium album	1	1	1
Brevibacterium	1	1	1
uncultured Termite group 1 bacterium	1	1	1
Saccharophagus degradans	1	1	1
Halalkalicoccus jeotgali	1	1	1
Pelosinus	1	1	1
Halanaeroarchaeum sulfurireducens	1	1	1
Pseudanabaenaceae	1	1	1
Actinobacillus equuli	1	1	1
Paenibacillus beijingensis	1	1	1
Rickettsiales bacterium Ac37b	1	1	1
Xanthomonadaceae	1	1	1
Campylobacter iguaniorum	1	1	1
Nitrosococcus watsonii	1	1	1
Nitrosomonadaceae	1	1	1
Thermotoga neapolitana	1	1	1
Aliivibrio fischeri	1	1	1
Puniceicoccaceae	1	1	1
Prochlorococcus	1	1	1
Halotalea	1	1	1
Mycoplasma leachii	1	1	1
Methanosarcina sp. WWM596	1	1	1
Helicobacter himalayensis	1	1	1
Candidatus Methanomethylophilus alvus	1	1	1
Thermosulfidibacter takaii	1	1	1
Microterricola	1	1	1
Desulfarculaceae	1	1	1
Pseudonocardia dioxanivorans	1	1	1
endosymbiont of Acanthamoeba sp. UWC8	1	1	1
Wolbachia endosymbiont of Cimex lectularius	1	1	1
Desulfotomaculum	1	1	1
Thermococcus peptonophilus	1	1	1
Thermocrinis	1	1	1
Mycoplasmataceae	1	1	1
Mycobacterium neoaurum	1	1	1
Gallionellales	1	1	1
Citromicrobium sp. JL477	1	1	1
Synechococcus sp. RCC307	1	1	1
Nocardia	1	1	1
Bartonella australis	1	1	1
Campylobacter hyointestinalis	1	1	1
Chromatiaceae	1	1	1
Exiguobacterium sp. AT1b	1	1	1
Cyanothece sp. PCC 8801	1	1	1
Cyanothece sp. PCC 8802	1	1	1
Faecalibaculum	1	1	1
Isosphaera pallida	1	1	1
Stackebrandtia	1	1	1
Shewanellaceae	1	1	1
Campylobacter fetus	1	1	1
Aromatoleum	1	1	1
Chromobacteriaceae	1	1	1
Aquifex	1	1	1
Confluentimicrobium	1	1	1
Candidatus Blochmannia	1	1	1
Lentzea	1	1	1
Hyphomonadaceae	1	1	1
Methylotenera	1	1	1
Geminocystis sp. NIES-3709	1	1	1
Geminocystis sp. NIES-3708	1	1	1
Thermosipho melanesiensis	1	1	1
Actinobacteria bacterium IMCC26256	1	1	1
Gordonia	1	1	1
Gemmatimonas	1	1	1
Vibrio mimicus	1	1	1
Fusobacterium	1	1	1
Methylovorus	1	1	1
Dehalococcoides	1	1	1
Gramella	1	1	1
Bordetella bronchialis	1	1	1
Rickettsia prowazekii	1	1	1
Simkaniaceae	1	1	1
Variovorax	1	1	1
Thermotoga caldifontis	1	1	1
Corynebacterium halotolerans	1	1	1
Lactobacillus ginsenosidimutans	1	1	1
Tenacibaculum dicentrarchi	1	1	1
Salmonella	1	1	1
Xanthomonadales	1	1	1
Lysinibacillus sphaericus	1	1	1
Borrelia	1	1	1
Chlorobaculum limnaeum	1	1	1
Deinococci	1	1	1
Salinarchaeum	1	1	1
Asticcacaulis	1	1	1
Kineosporiaceae	1	1	1
[Clostridium] clariflavum	1	1	1
Hydrogenobaculum sp. HO	1	1	1
Acidiphilium	1	1	1
Pandoraea thiooxydans	1	1	1
Campylobacter subantarcticus	1	1	1
Fimbriimonas	1	1	1
Flammeovirga	1	1	1
Geobacillus sp. C56-T3	1	1	1
Actinoplanes missouriensis	1	1	1
Halanaerobiales	1	1	1
Acholeplasma palmae	1	1	1
Dehalobacter	1	1	1
Francisella tularensis	1	1	1
Natranaerobius	1	1	1
Ehrlichia sp. HF	1	1	1
Acetobacter senegalensis	1	1	1
Aerococcus urinaehominis	1	1	1
Caldicellulosiruptor	1	1	1
Propionibacteriaceae	1	1	1
Paenibacillus graminis	1	1	1
Nostoc	1	1	1
Lactobacillaceae	1	1	1
Chlamydia pneumoniae	1	1	1
Chroococcidiopsidales	1	1	1
Alcanivorax borkumensis	1	1	1
Nocardiopsaceae	1	1	1
Marinomonas sp. MWYL1	1	1	1
Alkalilimnicola ehrlichii	1	1	1
Altererythrobacter epoxidivorans	1	1	1
Edwardsiella ictaluri	1	1	1
Gloeobacteria	1	1	1
Ureaplasma parvum	1	1	1
Mycobacterium sp. NRRL B-3805	1	1	1
Leptospira santarosai	1	1	1
Chlamydia trachomatis	1	1	1
Planococcus kocurii	1	1	1
Rhizobium phaseoli	1	1	1
Salinispora arenicola	1	1	1
Sphingobacteriaceae	1	1	1
Nonlabens dokdonensis	1	1	1
Erysipelothrix sp. LV19	1	1	1
Marivirga tractuosa	1	1	1
Tropheryma	1	1	1
Sinomonas atrocyanea	1	1	1
Arsenophonus symbiont of Lipoptena fortisetosa	1	1	1
Flavobacteriia	1	1	1
Nostoc sp. PCC 7120	1	1	1
Dehalobacter sp. DCA	1	1	1
Haliscomenobacter	1	1	1
Dyella	1	1	1
Aliivibrio salmonicida	1	1	1
Halanaerobium praevalens	1	1	1
Kingella	1	1	1
Meiothermus	1	1	1
Spiroplasma taiwanense	1	1	1
Methanosarcina sp. MTP4	1	1	1
Synechococcus sp. PCC 7117	1	1	1
Waddlia chondrophila	1	1	1
Pluralibacter	1	1	1
Aster yellows witches-broom phytoplasma	1	1	1
Kosmotoga	1	1	1
Mycoplasmatales	1	1	1
Geobacter metallireducens	1	1	1
Paenibacillus swuensis	1	1	1
Caldilineae	1	1	1
Brachyspira hyodysenteriae	1	1	1
Streptomyces cattleya	1	1	1
Bradyrhizobium	1	1	1
Marinobacterium	1	1	1
Symbiobacterium thermophilum	1	1	1
Candidatus Cloacimonas acidaminovorans	1	1	1
Firmicutes	1	1	1
Mycoplasma cynos	1	1	1
Spiroplasma atrichopogonis	1	1	1
Streptomyces violaceusniger	1	1	1
Beijerinckia indica	1	1	1
Leuconostocaceae	1	1	1
Sulfuricella	1	1	1
Sediminispirochaeta smaragdinae	1	1	1
Actinomycetales	1	1	1
Actinoplanes sp. SE50/110	1	1	1
Granulicella	1	1	1
Treponema azotonutricium	1	1	1
Clostridium sporogenes	1	1	1
Polaromonas	1	1	1
Simiduia	1	1	1
Rhizobium sp. N6212	1	1	1
Simkania negevensis	1	1	1
Pusillimonas	1	1	1
Yersinia similis	1	1	1
Streptomyces griseochromogenes	1	1	1
Eubacterium	1	1	1
Acidianus hospitalis	1	1	1
Thioalkalivibrio versutus	1	1	1
Mycobacterium sinense	1	1	1
Campylobacter hominis	1	1	1
Sulfolobus islandicus	1	1	1
Emticicia oligotrophica	1	1	1
Candidatus Hoaglandella endobia	1	1	1
Desulfobulbus	1	1	1
Paenibacillaceae	1	1	1
Brucella vulpis	1	1	1
Borreliella	1	1	1
Desulfovibrio fairfieldensis	1	1	1
'Deinococcus soli' Cha et al. 2014	1	1	1
Lactobacillus lindneri	1	1	1
Paenibacillus durus	1	1	1
Bdellovibrio	1	1	1
Brucella	1	1	1
Methanococci	1	1	1
Prosthecochloris aestuarii	1	1	1
Anaeromyxobacter dehalogenans	1	1	1
Bordetella	1	1	1
Ruminococcus	1	1	1
Vibrio tritonius	1	1	1
Carboxydothermus hydrogenoformans	1	1	1
Pseudonocardiales	1	1	1
Leptospirillum sp. Group II 'CF-1'	1	1	1
Thermotogaceae	1	1	1
Rickettsiales	1	1	1
Sphingobacteriia	1	1	1
Martelella	1	1	1
Persicobacter sp. JZB09	1	1	1
Arthrobacter sp. U41	1	1	1
Hydrogenobaculum sp. Y04AAS1	1	1	1
Capnocytophaga canimorsus	1	1	1
Aneurinibacillus	1	1	1
Methanosaeta harundinacea	1	1	1
Pyrococcus horikoshii	1	1	1
Bacillus sp. 1NLA3E	1	1	1
Caldicellulosiruptor bescii	1	1	1
Microbulbiferaceae	1	1	1
Synechococcus sp. PCC 8807	1	1	1
Advenella mimigardefordensis	1	1	1
Actinomyces sp. VUL4_3	1	1	1
Thermofilum carboxyditrophus	1	1	1
Synechococcus sp. WH 8109	1	1	1
Bifidobacterium coryneforme	1	1	1
alpha proteobacterium HIMB5	1	1	1
Prevotellaceae	1	1	1
Streptomycetaceae	1	1	1
Paenibacillus sp. FSL H7-0357	1	1	1
Thermodesulfobium	1	1	1
Raoultella	1	1	1
Flavisolibacter sp. LCS9	1	1	1
Methylacidiphilum infernorum	1	1	1
Flammeovirgaceae bacterium 311	1	1	1
Ignavibacteriales	1	1	1
Methylomicrobium alcaliphilum	1	1	1
Thermaerobacter marianensis	1	1	1
Bacillus halodurans	1	1	1
Syntrophobotulus glycolicus	1	1	1
Neisseriaceae	1	1	1
Ignavibacterium	1	1	1
Kosakonia	1	1	1
Persephonella	1	1	1
Mycoplasma mobile	1	1	1
Spiroplasma culicicola	1	1	1
Candidatus Methanomethylophilus	1	1	1
Yersinia rohdei	1	1	1
Helicobacter hepaticus	1	1	1
Bacteroides	1	1	1
Opitutaceae	1	1	1
Serinicoccus	1	1	1
Terriglobus saanensis	1	1	1
Marinobacter psychrophilus	1	1	1
Mollicutes	1	1	1
Streptococcus	1	1	1
Thermotoga	1	1	1
Palaeococcus pacificus	1	1	1
Yersinia	1	1	1
Isoptericola	1	1	1
Eggerthellaceae	1	1	1
Anaerolineaceae bacterium oral taxon 439	1	1	1
Halorhabdus utahensis	1	1	1
Brucella sp. 2002734562	1	1	1
Haloarcula	1	1	1
Streptomyces sp. 769	1	1	1
Edwardsiella piscicida	1	1	1
Starkeya	1	1	1
Candidatus Accumulibacter	1	1	1
Rhodococcus	1	1	1
Tistrella	1	1	1
Lentzea sp. DHS C013	1	1	1
Bacillus sp. SDLI1	1	1	1
Actinobacteria	1	1	1
Coxiella	1	1	1
Thioflavicoccus	1	1	1
Myxococcus	1	1	1
Rufibacter sp. DG31D	1	1	1
Magnetococcus	1	1	1
Desulfuromonadales	1	1	1
Rhizobium sp. N741	1	1	1
Bacillaceae	1	1	1
Candidatus Arthromitus sp. SFB-rat-Yit	1	1	1
Streptococcus himalayensis	1	1	1
Coxiella-like endosymbiont	1	1	1
Ruminiclostridium sp. KB18	1	1	1
Desulfobacterium autotrophicum	1	1	1
Caldivirga maquilingensis	1	1	1
Spirochaeta africana	1	1	1
Roseiflexaceae	1	1	1
Conexibacter	1	1	1
Mycoplasma canis	1	1	1
Microbulbifer sp. CCB-MM1	1	1	1
Spirochaeta	1	1	1
Spiroplasma cantharicola	1	1	1
Halobacterium	1	1	1
Gallionellaceae	1	1	1
Kribbella	1	1	1
Marinobacter sp. BSs20148	1	1	1
Alteromonas naphthalenivorans	1	1	1
Methanococcales	1	1	1
Persephonella marina	1	1	1
Thermomicrobiales	1	1	1
Algoriphagus	1	1	1
Coraliomargarita	1	1	1
Methanosarcina sp. Kolksee	1	1	1
Thiolapillus brandeum	1	1	1
endosymbiont of unidentified scaly snail isolate Monju	1	1	1
Sebaldella	1	1	1
Xylanimonas	1	1	1
Pelodictyon phaeoclathratiforme	1	1	1
Candidatus Atelocyanobacterium	1	1	1
Calothrix	1	1	1
Frischella perrara	1	1	1
Geobacter	1	1	1
Mucinivorans	1	1	1
Bartonella ancashensis	1	1	1
Niabella ginsenosidivorans	1	1	1
Sphingomonadales	1	1	1
Methanocaldococcus infernus	1	1	1
Cellvibrionaceae	1	1	1
Methanocaldococcus	1	1	1
Lactobacillales	1	1	1
Blattabacterium sp. (Mastotermes darwiniensis)	1	1	1
Kyrpidia tusciae	1	1	1
Desulfohalobium retbaense	1	1	1
Acidobacteriales	1	1	1
Candidatus Blochmannia chromaiodes	1	1	1
Amycolatopsis orientalis	1	1	1
Listeria innocua	1	1	1
Candidatus Blochmannia vafer	1	1	1
Parachlamydia	1	1	1
Entomoplasmataceae	1	1	1
Pararhodospirillum	1	1	1
Dichelobacter nodosus	1	1	1
Pseudonocardia sp. HH130629-09	1	1	1
Candidatus Nitrosopelagicus	1	1	1
Acidihalobacter prosperus	1	1	1
Halothermothrix orenii	1	1	1
Rickettsia felis	1	1	1
Micrococcus	1	1	1
Granulibacter bethesdensis	1	1	1
Mycoplasma synoviae	1	1	1
Thermosediminibacter	1	1	1
Chrysiogenales	1	1	1
Chryseobacterium	1	1	1
Acetobacter sp. SLV-7	1	1	1
Yangia sp. CCB-MM3	1	1	1
Komagataeibacter xylinus	1	1	1
Frankia symbiont of Datisca glomerata	1	1	1
Pelosinus sp. UFO1	1	1	1
Limnohabitans	1	1	1
Thiobacillus	1	1	1
Thermomicrobium	1	1	1
Mesorhizobium opportunistum	1	1	1
Sphaerobacter	1	1	1
Paenibacillus sp. IHBB 10380	1	1	1
Rhodococcus equi	1	1	1
Hippea maritima	1	1	1
Laribacter	1	1	1
Deferribacterales	1	1	1
Mannheimia varigena	1	1	1
Pelobacter	1	1	1
Sedimenticola	1	1	1
Selenomonas	1	1	1
Methanosarcina acetivorans	1	1	1
Gloeocapsa sp. PCC 7428	1	1	1
Brevibacteriaceae	1	1	1
Hoyosella	1	1	1
Runella slithyformis	1	1	1
Melioribacteraceae	1	1	1
Nakamurella	1	1	1
Photorhabdus luminescens	1	1	1
Synechococcus sp. PCC 73109	1	1	1
Thermodesulfobacterium geofontis	1	1	1
Stenotrophomonas	1	1	1
Desulfotalea psychrophila	1	1	1
Streptomyces hygroscopicus	1	1	1
Ignicoccus hospitalis	1	1	1
Paenibacillus odorifer	1	1	1
Rhizobium sp. N731	1	1	1
Yersinia kristensenii	1	1	1
Xenorhabdus hominickii	1	1	1
Corynebacteriales	1	1	1
Steroidobacter	1	1	1
Thermodesulfobium narugense	1	1	1
Spirochaetales	1	1	1
Desulfomicrobium baculatum	1	1	1
Dickeya	1	1	1
Corynebacterium pseudotuberculosis	1	1	1
Ammonifex	1	1	1
Herbaspirillum seropedicae	1	1	1
Gloeobacterales	1	1	1
Kineosporiales	1	1	1
Myroides sp. A21	1	1	1
Methanocaldococcaceae	1	1	1
Chlamydia	1	1	1
Pseudohongiella	1	1	1
Desulfitobacterium dichloroeliminans	1	1	1
Acetohalobium arabaticum	1	1	1
Protochlamydia naegleriophila	1	1	1
Rhizobium tropici	1	1	1
Dermocarpellaceae	1	1	1
[Clostridium] propionicum	1	1	1
Leptothrix	1	1	1
Geodermatophilus	1	1	1
Kineococcus radiotolerans	1	1	1
Curtobacterium	1	1	1
Erwinia amylovora	1	1	1
Spirochaeta thermophila	1	1	1
Methanosarcinales	1	1	1
Cyclobacterium	1	1	1
Terriglobus	1	1	1
Thermodesulfobacteria	1	1	1
Streptomyces leeuwenhoekii	1	1	1
Vulcanisaeta moutnovskia	1	1	1
Halomonas	1	1	1
Terribacillus	1	1	1
Oscillatoriales	1	1	1
Selenomonas sp. oral taxon 136	1	1	1
Candidatus Koribacter	1	1	1
Mesorhizobium ciceri	1	1	1
Gemmatimonadales	1	1	1
Synechococcus sp. KORDI-49	1	1	1
Hydrogenobaculum	1	1	1
Nevskiales	1	1	1
Methanococcus voltae	1	1	1
Moritella viscosa	1	1	1
Rathayibacter	1	1	1
Deferribacteres	1	1	1
Orbaceae	1	1	1
Spiroplasma diminutum	1	1	1
Pontibacter akesuensis	1	1	1
Helicobacter acinonychis	1	1	1
Mycobacterium liflandii	1	1	1
Aquifex aeolicus	1	1	1
Desulfotomaculum kuznetsovii	1	1	1
Desulfurobacterium thermolithotrophum	1	1	1
Flammeovirga sp. MY04	1	1	1
Salinispora	1	1	1
Calothrix sp. 336/3	1	1	1
Kytococcus	1	1	1
Pyrolobus fumarii	1	1	1
Alicyclobacillaceae	1	1	1
Desulfurococcus mucosus	1	1	1
Syntrophaceae	1	1	1
Actinomyces	1	1	1
Peptococcaceae	1	1	1
Bifidobacterium asteroides	1	1	1
Sulfurihydrogenibium	1	1	1
Bacillus oceanisediminis	1	1	1
Thiomicrospira crunogena	1	1	1
Jonesiaceae	1	1	1
Dokdonella koreensis	1	1	1
Crinalium epipsammum	1	1	1
Frankia	1	1	1
[truncated: 1,550 more rows]
