# Supplementary material for: Rapid diagnosis and comprehensive bacteria profiling of sepsis based on cell-free DNA
Source: J Transl Med. 2020 Jan 6;18:5. doi: 10.1186/s12967-019-02186-x (PMC6943891; doi:10.1186/s12967-019-02186-x)
Supplement: Supplementary file 2 — Additional file 2: Table S2. Importance of candidate bacterial species by Random Forest. [file 12967_2019_2186_MOESM2_ESM.xlsx]

## Sheet: Importance of candidate bacteri
Order	Bacteria species	MeanDecreaseGini
1	Enterococcus faecium	0.876081
2	Escherichia coli	0.711171
3	Pseudomonas sp. TKP	0.664474
4	Delftia tsuruhatensis	0.65595
5	Xanthomonas campestris	0.377699
6	Pseudomonas aeruginosa	0.335479
7	Bacteroides fragilis	0.301242
8	Pseudomonas pseudoalcaligenes	0.255199
9	Gardnerella vaginalis	0.242565
10	Staphylococcus aureus	0.240537
11	Pseudomonas putida	0.230995
12	Streptococcus mitis	0.218796
13	Propionibacterium sp. oral taxon 193	0.215292
14	Lawsonella clevelandensis	0.214001
15	Mycoplasma mycoides	0.210992
16	Lactobacillus sakei	0.201263
17	Acinetobacter baumannii	0.194899
18	Pseudomonas mendocina	0.193313
19	Delftia sp. Cs1-4	0.179786
20	Bifidobacterium adolescentis	0.177068
21	Streptococcus salivarius	0.176949
22	Rhodococcus erythropolis	0.164574
23	Comamonas testosteroni	0.160257
24	Enterobacter cloacae	0.159914
25	Klebsiella pneumoniae	0.158475
26	Thermus scotoductus	0.157448
27	Rothia mucilaginosa	0.148953
28	Cupriavidus metallidurans	0.146924
29	Rothia dentocariosa	0.143538
30	Alicycliphilus denitrificans	0.139207
31	Roseburia hominis	0.137078
32	Elizabethkingia miricola	0.135259
33	Acidovorax sp. RAC01	0.131507
34	Staphylococcus pasteuri	0.126508
35	Streptococcus parasanguinis	0.126408
36	Bacteroides ovatus	0.123018
37	Burkholderia cepacia	0.113361
38	Sphingomonas sp. MM-1	0.113277
39	Bradyrhizobium sp. S23321	0.110027
40	Paraburkholderia phytofirmans	0.109981
41	Pediococcus pentosaceus	0.106241
42	Cutibacterium avidum	0.105581
43	Pseudomonas antarctica	0.101123
44	Streptococcus pneumoniae	0.10109
45	Klebsiella sp. LTGPAF-6F	0.0960798
46	Thermus parvatiensis	0.095328
47	Staphylococcus haemolyticus	0.0934956
48	Bacillus cereus	0.0916016
49	Thermus thermophilus	0.0915928
50	beta proteobacterium CB	0.0910069
51	Leuconostoc mesenteroides	0.0892979
52	Pseudomonas stutzeri	0.0878025
53	Burkholderia sp. OLGA172	0.0874843
54	[Eubacterium] eligens	0.0870943
55	Staphylococcus saprophyticus	0.0845341
56	Bacteroides thetaiotaomicron	0.0832928
57	Enterobacter sp. HK169	0.0815062
58	Janthinobacterium sp. 1_2014MBL_MicDiv	0.081441
59	Acinetobacter sp. TTH0-4	0.0809462
60	Kytococcus sedentarius	0.0809164
61	Shigella boydii	0.0784422
62	Cupriavidus necator	0.0709098
63	Staphylococcus argenteus	0.0698549
64	Geobacillus sp. 12AMOR1	0.0661929
65	Leuconostoc carnosum	0.0625496
66	Veillonella parvula	0.0624077
67	Alistipes finegoldii	0.0619031
68	Klebsiella oxytoca	0.0593398
69	Pseudomonas resinovorans	0.0553955
70	Collimonas fungivorans	0.0542521
71	Ralstonia insidiosa	0.0542279
72	Corynebacterium diphtheriae	0.0538644
73	Ruminococcus bicirculans	0.0536176
74	Limnohabitans sp. 103DPR2	0.0519976
75	Haemophilus parainfluenzae	0.0519786
76	Finegoldia magna	0.0505776
77	Sphingobium sp. EP60837	0.0499648
78	Sphingopyxis fribergensis	0.049925
79	Haemophilus influenzae	0.049744
80	Shewanella sp. ANA-3	0.0470516
81	Streptococcus gordonii	0.045204
82	Lactobacillus johnsonii	0.0447974
83	Enterobacter cloacae complex Hoffmann cluster III	0.0440336
84	Sphingobium baderi	0.0415317
85	Pseudomonas mandelii	0.040682
86	Streptococcus sp. I-P16	0.0406135
87	Prevotella denticola	0.0403721
88	Flavobacterium sp. PK15	0.0401533
89	Enterobacter asburiae	0.0401239
90	Corynebacterium ureicelerivorans	0.0393987
91	Cronobacter sakazakii	0.0393335
92	Citrobacter koseri	0.0392398
93	Streptococcus sp. oral taxon 431	0.0371237
94	Azospira oryzae	0.0367421
95	Pseudomonas sp. CCOS 191	0.0365455
96	Rhodopseudomonas palustris	0.0357529
97	Sphingobium sp. RAC03	0.0345721
98	Enterobacter hormaechei	0.0340986
99	Parabacteroides distasonis	0.0333296
100	Streptococcus sanguinis	0.0327464
101	Pseudomonas trivialis	0.0324278
102	Janthinobacterium agaricidamnosum	0.0323105
103	Enterococcus faecalis	0.0313225
104	Streptococcus oralis	0.0310834
105	Filifactor alocis	0.030677
106	Xanthomonas axonopodis	0.0306282
107	Ramlibacter tataouinensis	0.030514
108	Acinetobacter nosocomialis	0.0294313
109	Shewanella frigidimarina	0.028931
110	Burkholderia seminalis	0.0289177
111	Carnobacterium maltaromaticum	0.0282472
112	Bacteroides cellulosilyticus	0.0276416
113	Bradyrhizobium oligotrophicum	0.0276139
114	Propionibacterium freudenreichii	0.0273979
115	Burkholderia multivorans	0.0273115
116	Barnesiella viscericola	0.0272006
117	Lactobacillus buchneri	0.0271942
118	Ralstonia pickettii	0.0269362
119	Shigella dysenteriae	0.0264611
120	Fusobacterium nucleatum	0.0264442
121	Corynebacterium aurimucosum	0.0263457
122	Methylobacterium sp. C1	0.0259536
123	Leuconostoc gelidum	0.0259495
124	Corynebacterium kroppenstedtii	0.0259079
125	Polynucleobacter asymbioticus	0.0257555
126	Pseudoalteromonas luteoviolacea	0.0247058
127	Verminephrobacter eiseniae	0.0246153
128	Acinetobacter pittii	0.0243179
129	Caulobacter segnis	0.023623
130	Bifidobacterium bifidum	0.022552
131	Weissella cibaria	0.0224947
132	Variovorax paradoxus	0.0224741
133	Shigella flexneri	0.0222788
134	Streptococcus sp. A12	0.0222655
135	Akkermansia muciniphila	0.0218752
136	Brevundimonas subvibrioides	0.0215324
137	Bacillus pseudofirmus	0.0209115
138	Streptococcus pseudopneumoniae	0.0203155
139	Staphylococcus equorum	0.0200904
140	Morganella morganii	0.0198286
141	Lactobacillus acidophilus	0.0194956
142	Bradyrhizobium icense	0.0191556
143	Pseudomonas balearica	0.0190678
144	Thiomonas intermedia	0.0189231
145	Streptococcus intermedius	0.0188605
146	Corynebacterium singulare	0.0173194
147	Rhodoluna lacicola	0.0161739
148	Sodalis glossinidius	0.0155728
149	Dechloromonas aromatica	0.0150429
150	Eggerthella lenta	0.0141182
151	Streptococcus sp. I-G2	0.0140376
152	Burkholderia ambifaria	0.0132317
153	Bacillus bombysepticus	0.0130976
154	Pseudomonas alcaligenes	0.0120351
155	Raoultella ornithinolytica	0.0118807
156	Streptococcus constellatus	0.0117647
157	Pseudomonas rhizosphaerae	0.0117393
158	Corynebacterium urealyticum	0.0117
159	Lactobacillus brevis	0.0113276
160	Salmonella enterica	0.011266
161	Paracoccus denitrificans	0.0111644
162	Pseudarthrobacter phenanthrenivorans	0.0104019
163	Escherichia fergusonii	0.0103279
164	Leclercia adecarboxylata	0.00922222
165	Burkholderia sp. RPE64	0.00887778
166	Pseudomonas sp. FGI182	0.00868713
167	Burkholderia sp. CCGE1003	0.00857079
168	Pseudomonas plecoglossicida	0.00845887
169	Enterobacter xiangfangensis	0.00834994
170	Shewanella sp. MR-4	0.00832222
171	Psychrobacter cryohalolentis	0.00815079
172	Burkholderia sp. KJ006	0.00796854
173	Thioalkalivibrio sulfidiphilus	0.0079
174	Pectobacterium carotovorum	0.00777794
175	Thermobispora bispora	0.00738713
176	Ornithobacterium rhinotracheale	0.00711111
177	Lachnoclostridium sp. YL32	0.00702814
178	Enterobacter kobei	0.00654545
179	Odoribacter splanchnicus	0.00615327
180	Nitrosomonas europaea	0.00599394
181	Acidipropionibacterium acidipropionici	0.0059404
182	Pseudomonas parafulva	0.00593333
183	Sphingorhabdus sp. M41	0.00589286
184	Leptotrichia buccalis	0.00563636
185	Neisseria gonorrhoeae	0.00555128
186	Enterobacter sp. FY-07	0.00550327
187	Corynebacterium efficiens	0.00451128
188	Parvimonas micra	0.00451128
189	Kosakonia sacchari	0.00409091
190	Bacillus licheniformis	0.00394805
191	Arcanobacterium haemolyticum	0.00371429
192	Peptoniphilus sp. 1-1	0.0036359
193	Mobiluncus curtisii	0.00355556
194	Bifidobacterium angulatum	0.0035
195	Anaerococcus prevotii	0.00346609
196	Pseudomonas denitrificans	0.00330882
197	Shewanella sp. MR-7	0.00321905
198	Bradyrhizobium sp. CCGE-LA001	0.0032
199	Caldicellulosiruptor lactoaceticus	0.00316484
200	Mycobacterium vanbaalenii	0.003
201	Campylobacter concisus	0.00294545
202	Aequorivita sublithincola	0.00290909
203	Streptococcus dysgalactiae	0.00288235
204	Treponema denticola	0.00276491
205	Corynebacterium uterequi	0.00274286
206	Pasteurella multocida	0.00232727
207	Lactobacillus plantarum	0.00220915
208	Flavobacterium branchiophilum	0.00213333
209	Bradyrhizobium sp. ORS 278	0.00201667
210	Thermus aquaticus	0.002
211	Leuconostoc citreum	0
212	Acinetobacter equi	0
213	Leuconostoc lactis	0
214	Renibacterium salmoninarum	0
215	Bacillus sp. OxB-1	0
216	Kocuria flava	0
217	Thalassolituus oleivorans	0
218	Isoptericola variabilis	0
219	Cloacibacillus porcorum	0
220	Burkholderia sp. CCGE1001	0
221	Parageobacillus thermoglucosidans	0
222	Exiguobacterium sibiricum	0
223	Pseudomonas oryzihabitans	0
224	Mycoplasma hominis	0
