# Supplementary material for: Rapid diagnosis and comprehensive bacteria profiling of sepsis based on cell-free DNA
Source: J Transl Med. 2020 Jan 6;18:5. doi: 10.1186/s12967-019-02186-x (PMC6943891; doi:10.1186/s12967-019-02186-x)
Supplement: Supplementary file 3 — Additional file 3: Table S3. The cluster information of the bacterial co-occurrence network. [file 12967_2019_2186_MOESM3_ESM.xlsx]

## Sheet: possible antibiotics for cluste
Cluster index	Bacteria	Possible antibiotics
Cluster 1	Bifidobacterium adolescentis, Bacteroides thetaiotaomicron, Odoribacter splanchnicus, Bifidobacterium angulatum, Ornithobacterium rhinotracheale, Lactobacillus brevis, Pseudomonas rhizosphaerae, Flavobacterium branchiophilum, Bacillus pseudofirmus, Pasteurella multocida,	aminoglycoside, ciprofloxacin, raxibacuma, anti-pseudomonal penicillins such as ticarcillin, doxycycline, bordetella pertussis, metronidazole, penicillin
Cluster 2	Sphingomonas sanxanigenens, Akkermansia muciniphila, Novosphingobium pentaromativorans, Sphingomonas wittichii, Pseudarthrobacter phenanthrenivorans, Serratia marcescens, Acidithiobacillus caldus, Achromobacter xylosoxidans, Cyanobium gracile,	aminoglycoside, cefotaxime, gentamicin, Anti-pseudomonal penicillins such as ticarcillin
Cluster 3	Staphylococcus aureus, Sphingomonas sp. MM-1, Sphingobium sp. EP60837, Staphylococcus equorum, Klebsiella sp. LTGPAF-6F, Streptococcus gordonii, Prevotella denticola, Bradyrhizobium sp. ORS 278,	penicillin G, ciprofloxacin, 3rd generation cephalosporin, TMP/SMX, methicillin, oxacillin, vancomycin, nafcillin
Cluster 4	Escherichia coli, Pseudomonas aeruginosa, Ralstonia pickettii, Burkholderia multivorans, Burkholderia ambifaria, Cronobacter sakazakii, Burkholderia sp. CCGE1003,	aminoglycoside, cefotaxime, gentamicin, Anti-pseudomonal penicillins such as ticarcillin, streptomycin, piperacillin
Cluster 5	Propionibacterium freudenreichii, Streptococcus mutans, Rhizobium sp. IRBG74, Brevundimonas sp. GW460-12-10-14-LB2, Staphylococcus lugdunensis, Prevotella melaninogenica, Corynebacterium diphtheriae, Bacillus sp. ABP14, Polynucleobacter necessarius, Polyangium brachysporum, Enterococcus casseliflavus, Bacillus bombysepticus,	aminoglycoside, ciprofloxacin, penicillin G, Raxibacuma, vancomycin, doxycycline, TMP/SMX, ampicillin, penicillin, erythromycin
Cluster 6	Barnesiella viscericola, Leuconostoc citreum, Corynebacterium singulare, Thermobispora bispora, Streptococcus dysgalactiae, Pseudomonas sp. FGI182, Thermus aquaticus, Renibacterium salmoninarum, Treponema denticola,	aminoglycoside, penicillin G, Anti-pseudomonal penicillins such as ticarcillin, doxycycline, erythromycin, penicillin
Cluster 7	Corynebacterium ureicelerivorans, Corynebacterium kroppenstedtii, Nitrosomonas europaea, Arcanobacterium haemolyticum, Thioalkalivibrio sulfidiphilus, Pseudomonas parafulva,	aminoglycoside, Anti-pseudomonal penicillins such as ticarcillin, erythromycin, penicillin
Cluster 8	Enterobacter hormaechei, Enterobacter xiangfangensis, Enterobacter kobei, Sodalis glossinidius, Enterobacter sp. FY-07,	amoxicillin and clavulanic acid + gentamicin/ciprofloxacin, second/third generation cephalosporin excluding ceftazidime gentamicin/ciprofloxacin, piperacillin/tazobactam
Cluster 9	Mycoplasma mycoides, Bacteroides fragilis, Cupriavidus necator, Carnobacterium maltaromaticum, Lachnoclostridium sp. YL32, Verminephrobacter eiseniae, Sphingorhabdus sp. M41, Pseudoalteromonas luteoviolacea,	doxycycline, metronidazole, bordetella pertussis, erythromycin
Cluster 10	Acinetobacter oleivorans, Leptothrix cholodnii, Yersinia intermedia, Thiomonas intermedia, Caulobacter sp. K31, Shewanella putrefaciens, Nitrobacter winogradskyi,	streptomycin, tetracyclin, penicillin, chloramphenicol, aminoglycosides
Cluster 11	Ruminococcus bicirculans, Pseudomonas plecoglossicida, Pseudomonas denitrificans, Corynebacterium urealyticum, Shewanella sp. MR-7, Mycobacterium vanbaalenii, Thalassolituus oleivorans,	rifampicin, Anti-pseudomonal penicillins such as ticarcillin, isoniazid, aminoglycoside, pyrazinamide, ethambutol, erythromycin, penicillin
Cluster 12	Bifidobacterium bifidum, Lactobacillus acidophilus, Bacillus cereus, Anaerococcus prevotii, Parvimonas micra, Pectobacterium carotovorum,	Doxycycline, Ciprofloxacin, penicillin, Raxibacuma
Cluster 13	Pseudomonas balearica, Pseudomonas trivialis, Salmonella enterica, Pseudomonas alcaligenes, Burkholderia sp. RPE64, Aequorivita sublithincola,	Anti-pseudomonal penicillins such as ticarcillin, ciprofloxacin, ceftriaxone, aminoglycoside, TMP/SMX, azithromycin
Cluster 14	Leuconostoc carnosum, Lactobacillus fermentum, Sphingopyxis alaskensis, Streptococcus anginosus, Leuconostoc sp. C2,	penicillin G
Cluster 15	Eubacterium eligens, Psychrobacter cryohalolentis, Eggerthella lenta, Escherichia fergusonii, Peptoniphilus sp. 1-1,	cefotaxime, gentamicin
Cluster 16	Thermus thermophilus, Enterococcus faecalis, Corynebacterium aurimucosum, Acinetobacter equi, Bacillus sp. OxB-1,	aminoglycoside, Ciprofloxacin, vancomycin, Doxycycline, erythromycin, ampicillin, penicillin, Raxibacuma
Cluster 17	Pseudomonas mandelii, Streptococcus constellatus, Caldicellulosiruptor lactoaceticus, Leptotrichia buccalis,	Anti-pseudomonal penicillins such as ticarcillin, penicillin G, aminoglycoside
Cluster 18	Xanthomonas campestris, Methylophaga frappieri, Leuconostoc lactis, Xanthomonas alfalfae,	second/third generation cephalosporin and metronidazole +/- gentamicin
Cluster 19	Weissella cibaria, Streptococcus sp. I-P16, Enterobacter sp. HK169, Xanthomonas axonopodis,	penicillin G, amoxicillin and clavulanic acid +/- gentamicin
References
