# Supplementary material for: Rapid diagnosis and comprehensive bacteria profiling of sepsis based on cell-free DNA
Source: J Transl Med. 2020 Jan 6;18:5. doi: 10.1186/s12967-019-02186-x (PMC6943891; doi:10.1186/s12967-019-02186-x)
Supplement: Supplementary file 4 — Additional file 4: Table S4. Inferring bacteria of the bacterial co-occurrence network and blood culture. [file 12967_2019_2186_MOESM4_ESM.xlsx]

## Sheet: coocurring_vs_BloodCulture3
Data: ENA, study 3, No.:PRJNA507824
Complex culture: Blood Culture, Urine Culture, Wound Culture, etc.
Subject ID	Definite bacteria by Co-occurring method	Possible bacteria by Co-occurring method	Bacteria by blood culture	Bacteria by complex culture	Overlap bacteria of Co-occurring method and blood culture	Overlap bacteria of Co-occurring method and complex culture	Overlap rate=number_of_overlap_bacteria/number_of_bacteria_by_BloodCulture
750247	Shigella sp. PAMC 28760, Escherichia coli,	Shigella sp. PAMC 28760, Escherichia coli, [Eubacterium] rectale, Shigella boydii, Pseudomonas aeruginosa	Escherichia coli,	Escherichia coli,	Escherichia coli,	Escherichia coli,	1
282883	Escherichia coli,	Escherichia coli, Klebsiella sp. LTGPAF-6F, Enterococcus faecalis, Lactobacillus delbrueckii, Pseudomonas aeruginosa	Escherichia coli,	Escherichia coli,	Escherichia coli,	Escherichia coli,	1
441217	Staphylococcus aureus,	Staphylococcus aureus, Staphylococcus equorum, Streptococcus gordonii, Prevotella denticola,	Staphylococcus aureus,	Staphylococcus aureus,	Staphylococcus aureus,	Staphylococcus aureus,	1
514420	Proteus vulgaris, Proteus mirabilis,	Aerococcus urinae, Proteus vulgaris, Proteus mirabilis,	Proteus mirabilis,	Proteus mirabilis, Aerococcus urinae,	Proteus mirabilis,	Aerococcus urinae, Proteus mirabilis,	1
999148	Escherichia coli,	Shigella sp. PAMC 28760, Escherichia coli, Haemophilus parainfluenzae, Pseudomonas aeruginosa	Escherichia coli,	Escherichia coli,	Escherichia coli,	Escherichia coli,	1
295638	Streptococcus pneumoniae,	Lactococcus lactis, Streptococcus pneumoniae,	Streptococcus pneumoniae,	Streptococcus pneumoniae,	Streptococcus pneumoniae,	Streptococcus pneumoniae,	1
458978	Klebsiella sp. LTGPAF-6F,	Klebsiella sp. LTGPAF-6F, Klebsiella oxytoca, Raoultella ornithinolytica, Klebsiella michiganensis,	Klebsiella oxytoca,	Klebsiella oxytoca,	Klebsiella oxytoca,	Klebsiella oxytoca,	1
409665	Escherichia coli,	Shigella sp. PAMC 28760, Staphylococcus epidermidis, Escherichia coli, Escherichia fergusonii, Pseudomonas aeruginosa	Escherichia coli,	Escherichia coli, Candida glabrata,	Escherichia coli,	Escherichia coli,	1
591031	Escherichia coli,	Escherichia coli, Bacteroides dorei, Bacteroides thetaiotaomicron, Parabacteroides distasonis, Pseudomonas aeruginosa	Escherichia coli,	Escherichia coli, Bacteroides uniformis,	Escherichia coli,	Escherichia coli,	1
768329	Enterococcus faecalis,	Shigella sp. PAMC 28760, Escherichia coli, Shigella boydii, Enterococcus faecalis,	Enterococcus faecalis,	Escherichia coli, Enterococcus faecalis,	Enterococcus faecalis,	Escherichia coli, Enterococcus faecalis,	1
305479	Shigella sp. PAMC 28760, Escherichia coli, Shigella boydii,	Shigella sp. PAMC 28760, Escherichia coli, Shigella boydii, Shigella flexneri, Pseudomonas aeruginosa	Escherichia coli,	Escherichia coli, Helicobacter pylori,	Escherichia coli,	Escherichia coli,	1
252601	Escherichia coli,	Escherichia coli, Ralstonia insidiosa, Ralstonia pickettii, Cellulomonas fimi, Cellulomonas gilvus, Pseudomonas aeruginosa	Escherichia coli,	Escherichia coli,	Escherichia coli,	Escherichia coli,	1
704894	Lactococcus lactis, Klebsiella oxytoca,	Shigella sp. PAMC 28760, Escherichia coli, Lactococcus lactis, Streptococcus anginosus, Klebsiella oxytoca, Streptococcus lutetiensis,	Klebsiella oxytoca,	Klebsiella oxytoca,	Klebsiella oxytoca,	Klebsiella oxytoca,	1
562763	Staphylococcus aureus,	Escherichia coli, Staphylococcus aureus, Rhizobium sp. IRBG74, Staphylococcus equorum, Streptococcus gordonii, Prevotella denticola,	Staphylococcus aureus,	Escherichia coli, Staphylococcus aureus,	Staphylococcus aureus,	Escherichia coli, Staphylococcus aureus,	1
644093	Staphylococcus epidermidis,	Staphylococcus epidermidis, Enterococcus faecium, Streptococcus pneumoniae, Streptococcus oralis, Streptococcus pseudopneumoniae, Clostridium scatologenes, Morganella morganii, Clostridium kluyveri, [Clostridium] saccharolyticum,	Streptococcus mitis, Enterococcus faecium,	Morganella morganii, Streptococcus mitis, Enterococcus faecium, Staphylococcus epidermidis,	Enterococcus faecium,	Staphylococcus epidermidis, Enterococcus faecium, Morganella morganii,	0.5
380310	Escherichia coli,	Escherichia coli, Streptococcus pneumoniae, Moraxella catarrhalis, Pseudomonas aeruginosa	Escherichia coli,	Escherichia coli,	Escherichia coli,	Escherichia coli,	1
602054	Escherichia coli,	Escherichia coli, Clostridium perfringens, Pseudomonas aeruginosa	Escherichia coli,	Escherichia coli, Clostridium perfringens,	Escherichia coli,	Escherichia coli, Clostridium perfringens,	1
989333	Helicobacter cinaedi,	Brachyspira pilosicoli, Helicobacter cinaedi,	Cryptococcus neoformans,	Cryptococcus neoformans, Helicobacter cinaedi,	.	Helicobacter cinaedi,	0
699106	Escherichia coli,	Staphylococcus epidermidis, Escherichia coli, Pseudomonas aeruginosa	Escherichia coli,	Escherichia coli,	Escherichia coli,	Escherichia coli,	1
418496	Bacteroides vulgatus, Streptococcus salivarius	Shigella sp. PAMC 28760, Bacteroides vulgatus, Streptococcus salivarius, Delftia acidovorans, Ralstonia insidiosa, Ralstonia pickettii, Akkermansia muciniphila,	Klebsiella pneumoniae,	Klebsiella pneumoniae,	.	.	0
301744	Escherichia coli,	Escherichia coli, Pseudomonas aeruginosa	Escherichia coli,	Escherichia coli,	Escherichia coli,	Escherichia coli,	1
430779	Pseudomonas pseudoalcaligenes, Bifidobacterium pseudocatenulatum	Shigella sp. PAMC 28760, Escherichia coli, Pseudomonas pseudoalcaligenes, Bifidobacterium pseudocatenulatum, Ralstonia insidiosa, Shigella boydii, Ralstonia pickettii, Shigella flexneri, Aggregatibacter aphrophilus,	Escherichia coli,	Aggregatibacter aphrophilus, Escherichia coli, Helicobacter pylori,	Escherichia coli,	Escherichia coli, Aggregatibacter aphrophilus,	1
349659	Veillonella parvula, Enterobacter ludwigii,	Lactococcus lactis, Enterococcus faecium, Enterobacter cloacae, Veillonella parvula, Streptococcus pneumoniae, Lactobacillus salivarius, Prevotella melaninogenica, Prevotella enoeca, Enterobacter ludwigii, Prevotella fusca, Cryptobacterium curtum,	Enterobacter cloacae complex,	Veillonella parvula, Enterobacter cloacae complex, Enterococcus faecium, Prevotella buccae,	.	Enterococcus faecium, Veillonella parvula,	0
748618	Shigella sp. PAMC 28760, Propionibacterium sp. oral taxon 193,	Shigella sp. PAMC 28760, Propionibacterium sp. oral taxon 193, Pseudomonas pseudoalcaligenes, Acidovorax sp. JS42, Acidovorax ebreus, Ralstonia insidiosa, Ralstonia pickettii, Enterococcus faecalis, Enterococcus hirae,	Enterococcus faecalis,	Enterococcus faecalis,	Enterococcus faecalis,	Enterococcus faecalis,	1
584692	Escherichia coli,	Escherichia coli, Ralstonia pickettii, Pseudomonas aeruginosa	Escherichia coli,	Escherichia coli,	Escherichia coli,	Escherichia coli,	1
305030	Escherichia coli,	Escherichia coli, Pseudomonas aeruginosa	Escherichia coli,	Escherichia coli,	Escherichia coli,	Escherichia coli,	1
539486	Shigella sp. PAMC 28760, Escherichia coli, Shigella boydii,	Shigella sp. PAMC 28760, Escherichia coli, Shigella boydii, Shigella flexneri, Pseudomonas aeruginosa	Escherichia coli,	Escherichia coli,	Escherichia coli,	Escherichia coli,	1
811488	Escherichia coli,	Escherichia coli, Ralstonia insidiosa, Pseudomonas aeruginosa	Escherichia coli,	Escherichia coli,	Escherichia coli,	Escherichia coli,	1
468087	Escherichia coli,	Escherichia coli, Acidovorax sp. JS42, Acidovorax ebreus, Ralstonia pickettii, Pseudomonas aeruginosa	Escherichia coli,	Escherichia coli,	Escherichia coli,	Escherichia coli,	1
582772	Escherichia coli, Bacteroides vulgatus,	Escherichia coli, Bacteroides vulgatus, Gardnerella vaginalis, Lactococcus lactis, Acidovorax ebreus, Ralstonia insidiosa, Ralstonia pickettii, Streptococcus agalactiae, Microbacterium sp. PAMC 28756, Pseudomonas aeruginosa	Streptococcus agalactiae,	Streptococcus agalactiae,	Streptococcus agalactiae,	Streptococcus agalactiae,	1
851471	Escherichia coli,	Escherichia coli,	Escherichia coli,	Escherichia coli,	Escherichia coli,	Escherichia coli,	1
654929	Klebsiella pneumoniae,	Klebsiella pneumoniae, Acidovorax ebreus, Streptococcus constellatus, Streptococcus sp. oral taxon 431, Enterococcus faecalis, Aggregatibacter aphrophilus,	Klebsiella pneumoniae,	Streptococcus infantis, Klebsiella pneumoniae,	Klebsiella pneumoniae,	Klebsiella pneumoniae,	1
910442	Escherichia coli,	Escherichia coli,	Escherichia coli,	Escherichia coli,	Escherichia coli,	Escherichia coli,	1
571270	Ralstonia pickettii, Pseudomonas pseudoalcaligenes,	Shigella sp. PAMC 28760, Pseudomonas pseudoalcaligenes, Leuconostoc carnosum, Pseudomonas putida, Delftia acidovorans, Delftia tsuruhatensis, Ralstonia insidiosa, Ralstonia pickettii, Serratia sp. SCBI,	Klebsiella pneumoniae,	Klebsiella pneumoniae,	.	.	0
270056	Escherichia coli,	Escherichia coli,	Escherichia coli,	Escherichia coli,	Escherichia coli,	Escherichia coli,	1
938404	Haemophilus influenzae,	Lactobacillus salivarius,	Haemophilus influenzae,	Enterobacter cloacae complex, Haemophilus influenzae,	.	.	0
995158	NA	Escherichia coli, Bacteroides vulgatus, Pseudomonas pseudoalcaligenes, Pseudomonas putida, Streptococcus constellatus, Rhodopseudomonas palustris, Ralstonia pickettii, Agrobacterium sp. H13-3,	Escherichia coli,	Escherichia coli,	Escherichia coli,	Escherichia coli,	1
181926	Escherichia coli,	Escherichia coli, Blattabacterium sp. (Blatta orientalis),	Escherichia coli,	Escherichia coli,	Escherichia coli,	Escherichia coli,	1
524343	Streptococcus agalactiae, Streptococcus anginosus, Streptococcus anginosus	Escherichia coli, Bacteroides ovatus, Streptococcus constellatus, Streptococcus agalactiae, Finegoldia magna, Streptococcus anginosus, Streptococcus intermedius, Prevotella melaninogenica, Prevotella sp. oral taxon 299, Leuconostoc carnosum, Lactobacillus fermentum,	Escherichia coli, Streptococcus agalactiae,	Escherichia coli, Streptococcus anginosus, Bacteroides ovatus, Peptoniphilus coxii, Peptoniphilus harei, Streptococcus agalactiae, Anaerococcus hydrogenalis,	Escherichia coli, Streptococcus agalactiae,	Escherichia coli, Bacteroides ovatus, Streptococcus agalactiae, Streptococcus anginosus,	1
345900	Proteus mirabilis,	Staphylococcus warneri, Proteus vulgaris, Proteus mirabilis,	Proteus mirabilis,	Proteus mirabilis,	Proteus mirabilis,	Proteus mirabilis,	1
864609	Escherichia coli,	Shigella sp. PAMC 28760, Escherichia coli, Shigella flexneri,	Escherichia coli,	Escherichia coli,	Escherichia coli,	Escherichia coli,	1
850711	Escherichia coli,	Escherichia coli, Pseudomonas aeruginosa	Escherichia coli,	Escherichia coli,	Escherichia coli,	Escherichia coli,	1
401113	Haemophilus influenzae,	Haemophilus influenzae, Shigella sp. PAMC 28760, Staphylococcus epidermidis, Streptococcus thermophilus, Pseudomonas pseudoalcaligenes, Pseudomonas putida, Lactobacillus acidophilus, Haemophilus parainfluenzae,	Haemophilus haemolyticus,	Haemophilus influenzae, Haemophilus haemolyticus,	.	.	0
680332	Escherichia coli,	Escherichia coli, Streptococcus thermophilus, Pseudomonas aeruginosa	Escherichia coli,	Escherichia coli,	Escherichia coli,	Escherichia coli,	1
676938	Escherichia coli,	Escherichia coli, Eggerthella lenta, Clostridium perfringens, Pseudomonas aeruginosa	Escherichia coli,	Escherichia coli, Clostridium perfringens,	Escherichia coli,	Escherichia coli, Clostridium perfringens,	1
907769	Enterobacter cloacae	Enterobacter cloacae, Enterobacter kobei, Enterobacter sp. ODB01,	Enterobacter cloacae complex,	Enterobacter cloacae complex,	Enterobacter cloacae,	Enterobacter cloacae,	1
490972	Shigella sp. PAMC 28760,	Shigella sp. PAMC 28760,	Escherichia coli,	Escherichia coli, Pseudomonas aeruginosa,	.	.	0
370405	Escherichia coli,	Escherichia coli, Pseudomonas aeruginosa	Escherichia coli,	Escherichia coli,	Escherichia coli,	Escherichia coli,	1
272550	Escherichia coli,	Escherichia coli, Streptococcus thermophilus, Lactococcus lactis, Lactobacillus fermentum, Pseudomonas aeruginosa	Escherichia coli,	Escherichia coli,	Escherichia coli,	Escherichia coli,	1
					Overlap rate of subject=0.8571	Overlap rate of subject=0.9183	Average overlap rate=84.69%
